# Supplementary material for: Instrumental balance assessment in Parkinson's disease and parkinsonism. A systematic review with critical appraisal of clinical applications and quality of reporting
Source: Front Neurol. 2025 Jan 29;16:1528191. doi: 10.3389/fneur.2025.1528191 (PMC11814473; doi:10.3389/fneur.2025.1528191)
Supplement: Supplementary 1 — Characteristics of the included studies, instructions given to the patients for the static balance test, and posturographic parameters computed in each study. [file Data_Sheet_1.xlsx]

## Sheet: Included studies
Author & Year	DOI	Study design	Study aims or hypotheses	Sample size	Diagnosis	Drug ON/OFF	Deep Brain Stimulation ON/OFF	Age	Disease duration (years)	UPDRS III	Hoehn & Yahr	DBS duration (months)	Drug dosage (mg/day)	DBS frequency	Testing condition	Intervention	Follow-up duration (starting from the end of the intervention period) (months)	Eyes closed on firm surface	Eyes open on unstable surface	Eyes closed on unstable surface	Dual Task	Other tasks (specify. if any)	Device manifacturer	Instrumental device	Duration of the balance trial (sec)	Number of trials	Sampling frequency (Hz)	Filters
Ahn 2022	10.1007/s12311-022-01416-1	Intervention	To investigate the efficacy and safety of tDCS between the targets in MSA-C	15	Probable Multiple system atrophy - cerebellar subtype	Not Specified	OFF	57.5 ± 4.9	2.9 ± 1.2	NA	NA	NA	NA	NA	Baseline	NA	NA	Yes	No	No	No	No	DIERS	Pressure Mat	Not specified	Not specified	not specified	Not specified
Ahn 2022	10.1007/s12311-022-01416-1	Intervention	To investigate the efficacy and safety of tDCS between the targets in MSA-C	15	Probable Multiple system atrophy - cerebellar subtype	Not Specified	tDCS-primary motor cortex	57.5 ± 4.9	2.9 ± 1.2	NA	NA	NA	NA	NA	Post-treatment	tDCS-primary motor cortex	0	Yes	No	No	No	No	DIERS	Pressure Mat	Not specified	Not specified	not specified	Not specified
Ahn 2022	10.1007/s12311-022-01416-1	Intervention	To investigate the efficacy and safety of tDCS between the targets in MSA-C	16	Probable Multiple system atrophy - cerebellar subtype	Not Specified	OFF	57.5 ± 4.9	2.9 ± 1.2	NA	NA	NA	NA	NA	Baseline	NA	NA	Yes	No	No	No	No	DIERS	Pressure Mat	Not specified	Not specified	not specified	Not specified
Ahn 2022	10.1007/s12311-022-01416-1	Intervention	To investigate the efficacy and safety of tDCS between the targets in MSA-C	16	Probable Multiple system atrophy - cerebellar subtype	Not Specified	tDCS-cerebellum	57.5 ± 4.9	2.9 ± 1.2	NA	NA	NA	NA	NA	Post-treatment	tDCS-cerebellum	0	Yes	No	No	No	No	DIERS	Pressure Mat	Not specified	Not specified	not specified	Not specified
Ahn 2022	10.1007/s12311-022-01416-1	Intervention	To investigate the efficacy and safety of tDCS between the targets in MSA-C	16	Probable Multiple system atrophy - cerebellar subtype	Not Specified	OFF	57.5 ± 4.9	2.9 ± 1.2	NA	NA	NA	NA	NA	Baseline	NA	NA	Yes	No	No	No	No	DIERS	Pressure Mat	Not specified	Not specified	not specified	Not specified
Ahn 2022	10.1007/s12311-022-01416-1	Intervention	To investigate the efficacy and safety of tDCS between the targets in MSA-C	16	Probable Multiple system atrophy - cerebellar subtype	Not Specified	tDCS-sham	57.5 ± 4.9	2.9 ± 1.2	NA	NA	NA	NA	NA	Post-treatment	tDCS-sham	0	Yes	No	No	No	No	DIERS	Pressure Mat	Not specified	Not specified	not specified	Not specified
Ali 2021	10.1016/j.jns.2021.118054	Observational	To provide a preliminary lab-based motion analysis profile of gait and balance abnormalities in patients with PSP and across PSP clinical phenotypes	16	Progressive supranuclear palsy	OFF	NA	70.4 ± 7.1	4.4 ± 2.8	NA	NA	NA	NA	NA	NA	NA	NA	Yes	No	No	No	No	AMTI	3D Force Plate	30	1	600	Not specified
Apthorp 2020	10.1136/bmjno-2020-000086	Observational	To investigate the combined use of postural sway. cognition and quality of life to assess disease severity in PD with the ultimate aim of developing a valid. reliable. quantifiable and objective measure of disease status	27	Parkinson	ON	NA	67.12 ± 8.83	6.69 ± 4.85	Not specified	Not specified	NA	Not specified	NA	NA	NA	NA	Yes	No	No	No	No	BERTEC	3D Force Plate	90	1	Not specified	Not specified
Armand 2009	10.1016/j.parkreldis.2008.08.007	Observational	We therefore hypothesized that the presence of levodopa-induced-dyskinesia in the ON state may modify sway parameters to such an extent that it may significantly worsen postural instability	11	Parkinson with Levodopa-Indiced Dyskinesia	OFF	NA	64.64 ± 7.66	12.09 ± 5.77	49.91 ± 8.88	3.55 ± 0.52	NA	NA	NA	NA	NA	NA	No	No	No	No	No	KISTLER	3D Force Plate	30	1	104.17	Low-pass filter at 7.5 Hz
Armand 2009	10.1016/j.parkreldis.2008.08.007	Observational	We therefore hypothesized that the presence of levodopa-induced-dyskinesia in the ON state may modify sway parameters to such an extent that it may significantly worsen postural instability	11	Parkinson with Levodopa-Indiced Dyskinesia	ON	NA	64.64 ± 7.66	12.09 ± 5.77	20.73 ± 7.67	1.73 ± 0.65	NA	Not specified	NA	NA	NA	NA	No	No	No	No	No	KISTLER	3D Force Plate	30	1	104.17	Low-pass filter at 7.5 Hz
Ayan 2023	10.1016/j.scispo.2022.09.010	Intervention	Comparing the impact of yoga versus stretching on a number of motor and physical outcomes and quality of life mental health outcomes on community dwelling individuals with PD.	11	Parkinson	ON	NA	71.09 ± 6.72	Not specified	7.00 ± 4.47	1.41 ± 0.74	NA	Not specified	NA	Baseline	NA	NA	No	No	No	No	No	Not specified	1D Force Plate	Not specified	Not specified	Not specified	not specified
Ayan 2023	10.1016/j.scispo.2022.09.010	Intervention	Comparing the impact of yoga versus stretching on a number of motor and physical outcomes and quality of life mental health outcomes on community dwelling individuals with PD.	11	Parkinson	ON	NA	71.09 ± 6.72	Not specified	5.18 ± 4.98	Not specified	NA	Not specified	NA	Post-treatment	Stretching. once a week for 8 weeks	0	No	No	No	No	No	Not specified	1D Force Plate	Not specified	Not specified	Not specified	not specified
Ayan 2023	10.1016/j.scispo.2022.09.010	Intervention	Comparing the impact of yoga versus stretching on a number of motor and physical outcomes and quality of life mental health outcomes on community dwelling individuals with PD.	12	Parkinson	ON	NA	65.25 ± 8.90	Not specified	6.42 ± 6.40	2.13 ± 1.07	NA	Not specified	NA	Baseline	NA	NA	No	No	No	No	No	Not specified	1D Force Plate	Not specified	Not specified	Not specified	not specified
Ayan 2023	10.1016/j.scispo.2022.09.010	Intervention	Comparing the impact of yoga versus stretching on a number of motor and physical outcomes and quality of life mental health outcomes on community dwelling individuals with PD.	12	Parkinson	ON	NA	65.25 ± 8.90	Not specified	6.33 ± 6.20	Not specified	NA	Not specified	NA	Post-treatment	Hatha Yoga. once a week for 8 weeks	0	No	No	No	No	No	Not specified	1D Force Plate	Not specified	Not specified	Not specified	not specified
Bacha 2021	10.6063/motricidade.20207	Intervention	To analyze the effects of training through Kinect Adventures! Games on the area of the stability limits and postural oscillation in conditions of static and non-static visual environment in people with PD	10	Idiopathic Parkinson	Not Specified	NA	63.4 (56.7 - 70.1)	Not specified	Not specified	1.85 (1.4 - 2.3)	NA	not specified	NA	Baseline	NA	NA	Yes	No	Yes	No	Altre prove LOS con BRU	BRU	1D Force Plate	60	1	50	Not specified
Bacha 2021	10.6063/motricidade.20207	Intervention	To analyze the effects of training through Kinect Adventures! Games on the area of the stability limits and postural oscillation in conditions of static and non-static visual environment in people with PD	10	Idiopathic Parkinson	Not Specified	NA	63.4 (56.7 - 70.1)	Not specified	Not specified	Not specified	NA	not specified	NA	Post-treatment	Virtual reality. twice a week for 7 weeks	0	Yes	No	Yes	No	Altre prove LOS con BRU	BRU	1D Force Plate	60	1	50	Not specified
Bacha 2021	10.6063/motricidade.20207	Intervention	To analyze the effects of training through Kinect Adventures! Games on the area of the stability limits and postural oscillation in conditions of static and non-static visual environment in people with PD	10	Idiopathic Parkinson	Not Specified	NA	63.4 (56.7 - 70.1)	Not specified	Not specified	Not specified	NA	not specified	NA	Post-treatment	Virtual reality. twice a week for 7 weeks	1	Yes	No	Yes	No	Altre prove LOS con BRU	BRU	1D Force Plate	60	1	50	Not specified
Bao 2023	10.1186/s12883-023-03386-1	Observational	To characterize the PD patients’ posturography in quiet standing through a comprehensive analysis of COP data with global and structural variables. and to correlate these variables with the BBS total score.	46	Parkinson	ON	NA	68.2 ± 6.1	3.96 ± 1.84	21.9 ± 8.8	2.17 ± 0.64	NA	Not specified	NA	NA	NA	NA	Yes	No	No	No	No	AMTI	1D Force Plate	60	3	500	10 Hz. fourth-order. low-pass Butterworth filter
Baratto 2002	10.1123/mcj.6.3.246	Observational	Not specified	17	Parkinson	Not Specified	NA	70 ± 6	2	NA	NA	NA	NA	NA	NA	NA	NA	Yes	No	No	No	No	custom	3D Force Plate	30	3	50	low-pass filtered with a 2th order Butterworth filter (cutoff frequency 10 Hz)
Barbieri 2016	10.1016/j.humov.2015.12.009	Observational	To investigate the effects of disease severity (unilateral and bilateral disease) and medication state (OFF and ON medication state) on postural control asymmetry during challenging tasks (tandem adapted standing and unipedal adapted standing) in people with PD	8	Unilateral Parkinson	OFF	NA	72.75 ± 5.87	Not specified	15.87 ± 2.90	1.5 ± 0.10	NA	NA	NA	NA	NA	NA	No	No	No	No	Tandem. Unipedal	AMTI	3D Force Plate	30	3	200	Fourth order low-pass Butterworth filter with a cut-off frequency determined by residual analysis (10 Hz)
Barbieri 2016	10.1016/j.humov.2015.12.009	Observational	To investigate the effects of disease severity (unilateral and bilateral disease) and medication state (OFF and ON medication state) on postural control asymmetry during challenging tasks (tandem adapted standing and unipedal adapted standing) in people with PD	8	Unilateral Parkinson	ON	NA	72.75 ± 5.87	Not specified	13.62 ± 2.82	1.5 ± 0.10	NA	175.79 ± 222.05	NA	NA	NA	NA	No	No	No	No	Tandem. Unipedal	AMTI	3D Force Plate	30	3	200	Fourth order low-pass Butterworth filter with a cut-off frequency determined by residual analysis (10 Hz)
Barbieri 2016	10.1016/j.humov.2015.12.009	Observational	To investigate the effects of disease severity (unilateral and bilateral disease) and medication state (OFF and ON medication state) on postural control asymmetry during challenging tasks (tandem adapted standing and unipedal adapted standing) in people with PD	11	Bilateral Parkinson	OFF	NA	73.90 ± 6.37	Not specified	31.90 ± 8.36	2.13 ± 0.23	NA	NA	NA	NA	NA	NA	No	No	No	No	Tandem. Unipedal	AMTI	3D Force Plate	30	3	200	Fourth order low-pass Butterworth filter with a cut-off frequency determined by residual analysis (10 Hz)
Barbieri 2016	10.1016/j.humov.2015.12.009	Observational	To investigate the effects of disease severity (unilateral and bilateral disease) and medication state (OFF and ON medication state) on postural control asymmetry during challenging tasks (tandem adapted standing and unipedal adapted standing) in people with PD	11	Bilateral Parkinson	ON	NA	73.90 ± 6.37	Not specified	27.54 ± 7.73	2.09 ± 0.20	NA	599.60 ± 296.50	NA	NA	NA	NA	No	No	No	No	Tandem. Unipedal	AMTI	3D Force Plate	30	3	200	Fourth order low-pass Butterworth filter with a cut-off frequency determined by residual analysis (10 Hz)
Barbieri 2019	10.1016/j.humov.2018.10.008	Observational	To compare the postural control asymmetry during postural tasks (side-by-side and semi-tandem standing) between fallers and non-fallers in people with PD and healthy age-matched controls	12	Idiopathic Parkinson fallers	ON	NA	69.92 ± 4.03	4.38 ± 2.32	25.5 ± 12.07	1.71 ± 0.49	NA	599.17 ± 409.19	NA	NA	NA	NA	No	No	No	No	Semi-tandem	AMTI	3D Force Plate	30	3	200	Fourth order low-pass Butterworth filter with a cut-off frequency (5 Hz)
Barbieri 2019	10.1016/j.humov.2018.10.008	Observational	To compare the postural control asymmetry during postural tasks (side-by-side and semi-tandem standing) between fallers and non-fallers in people with PD and healthy age-matched controls	12	Idiopathic Parkinson non-fallers	ON	NA	70.83 ± 7.30	5.58 ± 2.87	26.7.32	1.75 ± 0.46	NA	488.54 ± 269.54 ± 269.33	NA	NA	NA	NA	No	No	No	No	Semi-tandem	AMTI	3D Force Plate	30	3	200	Fourth order low-pass Butterworth filter with a cut-off frequency (5 Hz)
Bekkers 2014	10.3389/fnhum.2014.00939	Observational	The present study aims to clarify differences in the reliance upon proprioceptive information in postural control in fallers with and without PD by use of tendon vibration. and stable and unstable surfaces	13	Parkinson	ON	NA	72 [71-75]	13 [6-18]	40 [28-48]	Not specified	NA	Not specified	NA	NA	NA	NA	Yes	Yes	Yes	No	No	AMTI	3D Force Plate	20	3	3000	Not specified
Bekkers 2018	10.1177/1545968318761121	Observational	To investigate whether postural stability is differentially compromised by additional cognitive load in PD subgroups and HCs	19	Parkinson with freezing	ON	NA	67.9 ± 6.9	10.8 ± 6.6	35.5 ± 11.9	2.0 ± 0.35	NA	548.3 ± 225.7	NA	NA	NA	NA	Yes	Yes	Yes	Repeat sequences of number heard from the headphone	No	AMTI	3D Force Plate	20	1	1500	Low-pass fourth-order Butterworth filter at a cutoff frequency of 50 Hz
Bekkers 2018	10.1177/1545968318761121	Observational	To investigate whether postural stability is differentially compromised by additional cognitive load in PD subgroups and HCs	14	Parkinson without freezing	ON	NA	65.8 ± 10.8	7.5 ± 6.3	33.9 ± 13.4	2.0 ± 0.0	NA	538.8 ± 317.3	NA	NA	NA	NA	Yes	Yes	Yes	Repeat sequences of number heard from the headphone	No	AMTI	3D Force Plate	20	1	1500	Low-pass fourth-order Butterworth filter at a cutoff frequency of 50 Hz
Bello 2013	10.1016/j.gaitpost.2013.02.005	Intervention	To explore the effects of two training programs in PD patients: treadmill walking and overground walking	11	Parkinson	ON	NA	59.45 ± 11.32	4.82 ± 3.28	18.64 ± 7.99	2.27 ± 0.41	NA	NA	NA	Pre	Treadmill training patients 5 weeks	NA	Yes	No	No	To listen to one of the researchers reading a text and at the end report the number of times that two different words. previously reported. were repeated	No	KISTLER	3D Force Plate	60	1	Not specified	Not specified
Bello 2013	10.1016/j.gaitpost.2013.02.005	Intervention	To explore the effects of two training programs in PD patients: treadmill walking and overground walking	11	Parkinson	ON	NA	59.45 ± 11.32	4.82 ± 3.28	18.64 ± 7.99	2.27 ± 0.41	NA	NA	NA	Post-treatment	Treadmill training patients 5 weeks	NA	Yes	No	No	To listen to one of the researchers reading a text and at the end report the number of times that two different words. previously reported. were repeated	No	KISTLER	3D Force Plate	60	1	Not specified	Not specified
Bello 2013	10.1016/j.gaitpost.2013.02.005	Intervention	To explore the effects of two training programs in PD patients: treadmill walking and overground walking	11	Parkinson	ON	NA	58.00 ± 9.38	4.95 ± 2.59	22.09 ± 9.44	2.05 ± 0.52	NA	NA	NA	Pre	Overground training patients 5 weeks	NA	Yes	No	No	To listen to one of the researchers reading a text and at the end report the number of times that two different words. previously reported. were repeated	No	KISTLER	3D Force Plate	60	1	Not specified	Not specified
Bello 2013	10.1016/j.gaitpost.2013.02.005	Intervention	To explore the effects of two training programs in PD patients: treadmill walking and overground walking	11	Parkinson	ON	NA	58.00 ± 9.38	4.95 ± 2.59	22.09 ± 9.44	2.05 ± 0.52	NA	NA	NA	Post-treatment	Overground training patients 5 weeks	NA	Yes	No	No	To listen to one of the researchers reading a text and at the end report the number of times that two different words. previously reported. were repeated	No	KISTLER	3D Force Plate	60	1	Not specified	Not specified
Beretta 2015	10.1371/journal.pone.0137722	Observational	To analyze the impact of challenging standing tasks on postural control asymmetry in patients with PD and neurologically healthy individuals	20	Idiopathic Parkinson	ON	NA	72.30 ± 5.80	Not specified	22.30 ± 7.42	1.92 ± 0.29	NA	Not specified	NA	NA	NA	NA	No	No	No	No	Tandem. Unipedal standing	AMTI	3D Force Plate	30	3	200	Fourth order low-pass Butterworth filter with a cut-off frequency (10 Hz)
Blaszczyk 2007	10.1007/s00221-007-1024-y	Observational	To determine spontaneous sway characteristic abnormalities in well-diagnosed PD patients that could be considered as a revealing index of postural balance impairments	55	Idiopathic Parkinson	ON	NA	64.6 ± 8.9	5.5 ± 4.4	N=12 stage 1; N=33 stage 2; N=10 stage 3	Not specified	NA	not specified	NA	NA	NA	NA	Yes	No	No	No	No	QFP	Pressure Mat	30	2	40	Not specified
Blaszczyk 2011	10.1016/j.humov.2010.07.017	Observational	To verify whether SR has sufficient discriminative power. which is at least similar compared to the traditional sway indices for postural problems in well-diagnosed PD patients	55	Idiopathic Parkinson	ON	NA	64.6 ± 8.9	5.5 ± 4.4	23.3 ± 12.1	N=12 stage 1; N=33 stage 2; N=10 stage 3	NA	Not specified	NA	NA	NA	NA	Yes	No	No	No	No	QFP	Pressure Mat	30	3	40	Low-pass filter at 15Hz
Blaszczyk 2016	10.1016/j.gaitpost.2015.10.014	Observational	To verify whether my novel COP directional measures and in particular the sway vector (SV) would exhibit a sufficient specificity to ageing and Parkinson’s disease	54	Idiopathic Parkinson	Not specified	NA	65 ± 9	Not specified	Not specified	12 patients stage 1; 33 patients stage 2; 10 patients stage 3	NA	Not specified	NA	NA	NA	NA	Yes	No	No	No	No	QFP	Pressure Mat	26.5	3	40	Off-line with the Chebyshev II 10th order low-pass filters (Matlab v. 6.0. The MathWorks. Inc. USA). In order to establish an optimal cut-off frequency. I tested filtering within the range 5–12 Hz. Next. the low-pass filtering at 0.4 Hz allowed me to retrieve the COM trajectory from the COP data
Bonnet 2020	10.1111/ejn.14870	Observational	The objective of the present study was to test PD-related impairment in automatic eye and postural movements in fixation tasks (white and structured) during the quiet upright stance	20	Parkinson	ON	NA	59.65 ± 8.31	5.7 ± 2.7	21.5 ± 7.5	2.00 ± 0.32	NA	659 ± 339	NA	NA	NA	NA	No	No	No	No	Looking at a cross surrounded by an image (e.g.. kitchen)	AMTI	3D Force Plate	50	6	120
Bonnet 2020	10.1111/ejn.14870	Observational	The objective of the present study was to test PD-related impairment in automatic eye and postural movements in fixation tasks (white and structured) during the quiet upright stance	20	Parkinson	ON	NA	59.65 ± 8.31	5.7 ± 2.7	21.5 ± 7.5	2.00 ± 0.32	NA	659 ± 339	NA	NA	NA	NA	No	No	No	No	Looking at a cross surrounded by an image (e.g.. kitchen)	AMTI	3D Force Plate	50	6	120
Brachman 2021	10.1016/j.gaitpost.2021.04.036	Intervention	To evaluate through objective testing whether PD patients’ static and dynamic balance were improved by a 4-week balance-based exergaming training program when compared to conventional training.	12	Parkinson	ON	NA	69.5 ± 7.2	9.1 ± 2	Not specified	2.5	NA	Not specified	NA	Baseline	NA	NA	Yes	No	No	No	No	CUSTOM	1D Force Plate	30	3	100	Fourth-order. low-pass Butterworth filter. a cut-off frequency of 7 Hz
Brachman 2021	10.1016/j.gaitpost.2021.04.036	Intervention	To evaluate through objective testing whether PD patients’ static and dynamic balance were improved by a 4-week balance-based exergaming training program when compared to conventional training.	12	Parkinson	ON	NA	69.5 ± 7.2	9.1 ± 2	Not specified	Not specified	NA	Not specified	NA	Post-treatment	Balance-based exergaming training. 3t/w for 1 month	0	Yes	No	No	No	No	custom	1D Force Plate	30	3	100	Fourth-order. low-pass Butterworth filter. a cut-off frequency of 7 Hz
Brachman 2021	10.1016/j.gaitpost.2021.04.036	Intervention	To evaluate through objective testing whether PD patients’ static and dynamic balance were improved by a 4-week balance-based exergaming training program when compared to conventional training.	12	Parkinson	ON	NA	65.3 ± 9.2	9.5 ± 5	Not specified	2.5	NA	Not specified	NA	Baseline	NA	N	Yes	No	No	No	No	custom	1D Force Plate	30	3	100	Fourth-order. low-pass Butterworth filter. a cut-off frequency of 7 Hz
Brachman 2021	10.1016/j.gaitpost.2021.04.036	Intervention	To evaluate through objective testing whether PD patients’ static and dynamic balance were improved by a 4-week balance-based exergaming training program when compared to conventional training.	12	Parkinson	ON	NA	65.3 ± 9.2	9.5 ± 5	Not specified	Not specified	NA	Not specified	NA	Post-treatment	Conventional balance training. 3t/w for 1 month	0	Yes	No	No	No	No	custom	1D Force Plate	30	3	100	Fourth-order. low-pass Butterworth filter. a cut-off frequency of 7 Hz
Buated 2016	10.1177/2333721416673751	Observational	To investigate the effects of cognitive loading toward postural stability in PD patients. particularly with freezing of gait	39	Parkinson with freezing	ON	NA	65.13 ± 10.32	6.14 ± 3.57	24.72 ± 13.13	2.36 ± 0.69	NA	722.41 ± 392.23	NA	NA	NA	NA	No	No	No	Reading and counting backwards	No	NINTENDO	Nintendo Wii	170	1	Not specified	Not specified
Buated 2016	10.1177/2333721416673751	Observational	To investigate the effects of cognitive loading toward postural stability in PD patients. particularly with freezing of gait	21	Parkinson without freezing	ON	NA	69.00 ± 10.08	3.79 ± 2.42	19.43 ± 9.59	1.86 ± 0.62	NA	452.62 ± 247.85	NA	NA	NA	NA	No	No	No	Reading and counting backwards	No	NINTENDO	Nintendo Wii	170	1	Not specified	Not specified
Burleigh 1995	10.1017/s0317167100039470	Observational	To quantify the effects of L-dopa treatment on the baseline muscle activity and tremor in lower extremity and trunk muscles. and on stance stability as assessed from mean displacement and velocity of the center of pressure excursions during stance.	11	Idiopathic Parkinson	OFF	NA	61.6 ± 4.5	13	Not specified	3-4	NA	Not specified	NA	NA	NA	NA	No	No	No	No	No	Not specified	1D Force Plate	3	1	Not specified	not specified
Burleigh 1995	10.1017/s0317167100039470	Observational	To quantify the effects of L-dopa treatment on the baseline muscle activity and tremor in lower extremity and trunk muscles. and on stance stability as assessed from mean displacement and velocity of the center of pressure excursions during stance.	11	Idiopathic Parkinson	ON	NA	61.6 ± 4.5	13	Not specified	Not specified	NA	Not specified	NA	NA	NA	NA	No	No	No	No	No	Not specified	1D Force Plate	3	1	Not specified	not specified
Cabeleira 2019	10.1111/ejn.14328	Observational	To verify the correlation between disorders in spatiotemporal parameters of gait and stabilometric impairments of PD subjects with dopamine depletion assessed through 99mTc-TRODAT-1	32	Idiopathic Parkinson	OFF	NA	60 ± 11	Not specified	28.68 ± 14.21	N=25 stage 2; N=7 stage 2.5	NA	NA	NA	NA	NA	NA	No	No	No	No	No	Not specified	3D Force Plate	30	3	100	Low-pass fourth order Butterworth digital filter at 10 Hz was applied
Cabrera-Martos 2020	10.1177/0269215520918631	Intervention	To explore the effects of a core stability program on dynamic balance. selfperceived level of confidence in performing specific activities without becoming unsteady. and standing balance in persons with Parkinson’s disease	22	Parkinson	ON	NA	77.22 ± 6.22	Not specified	17.61 ± 11.02	Not specified	NA	278.73 ± 132.45	NA	Baseline	NA	NA	Yes	Yes	Yes	No	No	NINTENDO	Nintendo Wii	Not specified	Not specified	Not specified	Not specified
Cabrera-Martos 2020	10.1177/0269215520918631	Intervention	To explore the effects of a core stability program on dynamic balance. selfperceived level of confidence in performing specific activities without becoming unsteady. and standing balance in persons with Parkinson’s disease	22	Parkinson	ON	NA	77.22 ± 6.2	Not specified	Not specified	Not specified	NA	278.73 ± 132.45	NA	Post-treatment	Core stability program. 3t/w for 8 weeks	0	Yes	Yes	Yes	No	No	NINTENDO	Nintendo Wii	Not specified	Not specified	Not specified	Not specified
Cabrera-Martos 2020	10.1177/0269215520918631	Intervention	To explore the effects of a core stability program on dynamic balance. selfperceived level of confidence in performing specific activities without becoming unsteady. and standing balance in persons with Parkinson’s disease	22	Parkinson	ON	NA	75.87 ± 1.19	Not specified	12.14 ± 3.21	Not specified	NA	334.09 ± 86.36	NA	Baseline	NA	NA	Yes	Yes	Yes	No	No	NINTENDO	Nintendo Wii	Not specified	Not specified	Not specified	Not specified
Cabrera-Martos 2020	10.1177/0269215520918631	Intervention	To explore the effects of a core stability program on dynamic balance. selfperceived level of confidence in performing specific activities without becoming unsteady. and standing balance in persons with Parkinson’s disease	22	Parkinson	ON	NA	75.87 ± 1.19	Not specified	Not specified	Not specified	NA	334.09 ± 86.36	NA	Post-treatment	Conventional protocol. 3t/w for 8 weeks	0	Yes	Yes	Yes	No	No	NINTENDO	Nintendo Wii	Not specified	Not specified	Not specified	Not specified
Cancela 2021	10.12809/ajgg-2020-449-oa	Intervention	To determine the effects of Pilates on clinical symptoms and static balance in patients with PD.	8	Parkinson	ON	NA	73.25 ± 7.01	8.00 ± 6.05	Not specified	2.38 ± 0.52	NA	Riportati per i singoli	NA	Baseline	NA	NA	Yes	No	No	No	No	TECNOBODY	1D Force Plate	30	3	20	not specified
Cancela 2021	10.12809/ajgg-2020-449-oa	Intervention	To determine the effects of Pilates on clinical symptoms and static balance in patients with PD.	8	Parkinson	ON	NA	73.25 ± 7.01	8.00 ± 6.05	Not specified	Not specified	NA	Riportati per i singoli	NA	Post-treatment	Pilates. 14 weeks	0.25	Yes	No	No	No	No	TECNOBODY	1D Force Plate	30	3	20	not specified
Cancela 2021	10.12809/ajgg-2020-449-oa	Intervention	To determine the effects of Pilates on clinical symptoms and static balance in patients with PD.	8	Parkinson	ON	NA	73.25 ± 7.01	8.00 ± 6.05	Not specified	Not specified	NA	Riportati per i singoli	NA	Post-treatment	Pilates. 14 weeks	1	Yes	No	No	No	No	TECNOBODY	1D Force Plate	30	3	20	not specified
Cancela 2021	10.12809/ajgg-2020-449-oa	Intervention	To determine the effects of Pilates on clinical symptoms and static balance in patients with PD.	7	Parkinson	ON	NA	73.71 ± 7.52	8.29 ± 4.86	Not specified	2.43 ± 0.79	NA	Riportati per i singoli	NA	Baseline	NA	NA	Yes	No	No	No	No	TECNOBODY	1D Force Plate	30	3	20	not specified
Cancela 2021	10.12809/ajgg-2020-449-oa	Intervention	To determine the effects of Pilates on clinical symptoms and static balance in patients with PD.	7	Parkinson	ON	NA	73.71 ± 7.52	8.29 ± 4.86	Not specified	Not specified	NA	Riportati per i singoli	NA	Post-treatment	Conventional physiotherapy. 14 weeks	0.25	Yes	No	No	No	No	TECNOBODY	1D Force Plate	30	3	20	not specified
Cancela 2021	10.12809/ajgg-2020-449-oa	Intervention	To determine the effects of Pilates on clinical symptoms and static balance in patients with PD.	7	Parkinson	ON	NA	73.71 ± 7.52	8.29 ± 4.86	Not specified	Not specified	NA	Riportati per i singoli	NA	Post-treatment	Conventional physiotherapy. 14 weeks	1	Yes	No	No	No	No	TECNOBODY	1D Force Plate	30	3	20	not specified
Cardoso da Silva 2017	10.1515/humo-2017-0031	Observational	To solidify the knowledge of the topic in the area of movement sciences. providing additional information to health care professionals treating PD patients.	13	Parkinson	OFF	NA	73.0 ± 9.5	NA	NA	NA	NA	NA	NA	NA	NA	NA	Yes	Yes	Yes	Tandem (eyes open and eyes closed)	No	BIOMEC	1D Force Plate	60	1	100	not specified
Carpinella 2017	10.1016/j.apmr.2016.11.003	Intervention	To test the feasibility of using the system in a typical rehabilitation gym. and analyze balance and gait outcome measures comparing Gamepad-based training versus physiotherapy without biofeedback	17	Parkinson	ON	NA	73.0 ± 7.1	7.5 ± 3.2	16.6 ± 6.8	2.7 ± 3.2	NA	Not specified	NA	Baseline	NA	NA	Yes	Yes	Yes	No	No	TECNOBODY	1D Force Plate	30	Not specified	20	Not specified
Carpinella 2017	10.1016/j.apmr.2016.11.003	Intervention	To test the feasibility of using the system in a typical rehabilitation gym. and analyze balance and gait outcome measures comparing Gamepad-based training versus physiotherapy without biofeedback	17	Parkinson	ON	NA	73.0 ± 7.1	7.5 ± 3.2			NA	Not specified	NA	Post-treatment	Wearable sensor-based biofeedback training. 3t/w. for 7 weeks	0	Yes	Yes	Yes	No	No	TECNOBODY	1D Force Plate	30	Not specified	20	Not specified
Carpinella 2017	10.1016/j.apmr.2016.11.003	Intervention	To test the feasibility of using the system in a typical rehabilitation gym. and analyze balance and gait outcome measures comparing Gamepad-based training versus physiotherapy without biofeedback	17	Parkinson	ON	NA	73.0 ± 7.1	7.5 ± 3.2			NA	Not specified	NA	Post-treatment	Wearable sensor-based biofeedback training. 3t/w. for 7 weeks	1	Yes	Yes	Yes	No	No	TECNOBODY	1D Force Plate	30	Not specified	20	Not specified
Carpinella 2017	10.1016/j.apmr.2016.11.003	Intervention	To test the feasibility of using the system in a typical rehabilitation gym. and analyze balance and gait outcome measures comparing Gamepad-based training versus physiotherapy without biofeedback	20	Parkinson	ON	NA	75.6 ± 8.2	10.3 ± 5.7	22.3 ± 7.3	2.9 ± 0.5	NA	Not specified	NA	Baseline	NA	NA	Yes	Yes	Yes	No	No	TECNOBODY	1D Force Plate	30	Not specified	20	Not specified
Carpinella 2017	10.1016/j.apmr.2016.11.003	Intervention	To test the feasibility of using the system in a typical rehabilitation gym. and analyze balance and gait outcome measures comparing Gamepad-based training versus physiotherapy without biofeedback	20	Parkinson	ON	NA	75.6 ± 8.2	10.3 ± 5.7			NA	Not specified	NA	Post-treatment	Control group	0	Yes	Yes	Yes	No	No	TECNOBODY	1D Force Plate	30	Not specified	20	Not specified
Carpinella 2017	10.1016/j.apmr.2016.11.003	Intervention	To test the feasibility of using the system in a typical rehabilitation gym. and analyze balance and gait outcome measures comparing Gamepad-based training versus physiotherapy without biofeedback	20	Parkinson	ON	NA	75.6 ± 8.2	10.3 ± 5.7			NA	Not specified	NA	Post-treatment	Control group	1	Yes	Yes	Yes	No	No	TECNOBODY	1D Force Plate	30	Not specified	20	Not specified
Chastan 2008	10.1002/mds.21840	Observational	To investigate the static and dynamic (with and without a mobile platform. respectively) posturography performances of PD patients in the early stage of the disease (with no clinical postural in- stability). as well as to quantify infraclinical differences with healthy subjects	9	Parkinson	ON	NA	63.0 ± 8.3	3.2 ± 2.0	10.3 ± 2.0	1.22 ± 0.26	NA	155.6 ± 113.0	NA	NA	NA	NA	Yes	No	No	No	No	SATEL	3D Force Plate	51.2	1	40	Not specified
Chen 2021	10.1590/0004-282X-ANP-2020-0285	Intervention	To determine the effects of a three-month RT intervention on SP measurements among PD patients. The secondary objective was to evaluate the impact of this exercise intervention on motor performance. functional balance scores. dynamic posturography measurements and perceptions of quality of life	23	Idiopathic Parkinson	ON	NA	63.4 ± 6.9	7.6 ± 6.0	29.13 ± 10.06	N=6 stage 2. N=14 stage 2.5. N=3 stage 3	NA	Not specified	NA	Baseline	NA	NA	Yes	No	No	Say as many words as possibile beginning with a given letter	No	AMTI	3D Force Plate	60	3	Not specified	Not specified
Chen 2021	10.1590/0004-282X-ANP-2020-0285	Intervention	To determine the effects of a three-month RT intervention on SP measurements among PD patients. The secondary objective was to evaluate the impact of this exercise intervention on motor performance. functional balance scores. dynamic posturography measurements and perceptions of quality of life	23	Idiopathic Parkinson	ON	NA	63.4 ± 6.9	7.6 ± 6.0	25.61 ± 10.03	N=6 stage 2. N=14 stage 2.5. N=3 stage 4	NA	Not specified	NA	Post-treatment	Weightlifting at the gym. 2v/sett for 3 months	0.25	Yes	No	No	Say as many words as possibile beginning with a given letter	No	AMTI	3D Force Plate	60	3	Not specified	Not specified
Chen 2021	10.1590/0004-282X-ANP-2020-0285	Intervention	To determine the effects of a three-month RT intervention on SP measurements among PD patients. The secondary objective was to evaluate the impact of this exercise intervention on motor performance. functional balance scores. dynamic posturography measurements and perceptions of quality of life	23	Idiopathic Parkinson	ON	NA	63.4 ± 6.9	7.6 ± 7.0	27.65 ± 9.92	N=6 stage 2. N=14 stage 2.5. N=3 stage 5	NA	Not specified	NA	Post-treatment	Weightlifting at the gym. 2v/sett for 3 months	3	Yes	No	No	Say as many words as possibile beginning with a given letter	No	AMTI	3D Force Plate	60	3	Not specified	Not specified
Chen 2021	10.1590/0004-282X-ANP-2020-0285	Intervention	To determine the effects of a three-month RT intervention on SP measurements among PD patients. The secondary objective was to evaluate the impact of this exercise intervention on motor performance. functional balance scores. dynamic posturography measurements and perceptions of quality of life	26	Idiopathic Parkinson	ON	NA	63.2 ± 6.4	8.4 ± 5.9	29.58 ± 12.06	N=3 stage 2. N=20 stage 2.5. N=3 stage 3	NA	Not specified	NA	Baseline	NA	NA	Yes	No	No	Say as many words as possibile beginning with a given letter	No	AMTI	3D Force Plate	60	3	Not specified	Not specified
Chen 2021	10.1590/0004-282X-ANP-2020-0285	Intervention	To determine the effects of a three-month RT intervention on SP measurements among PD patients. The secondary objective was to evaluate the impact of this exercise intervention on motor performance. functional balance scores. dynamic posturography measurements and perceptions of quality of life	26	Idiopathic Parkinson	ON	NA	63.2 ± 6.4	8.4 ± 5.9	26.46 ± 11.17	N=3 stage 2. N=20 stage 2.5. N=3 stage 4	NA	Not specified	NA	Post-treatment	Training with dumbells and elastic bands. 2v/sett for 3 months	0.25	Yes	No	No	Say as many words as possibile beginning with a given letter	No	AMTI	3D Force Plate	60	3	Not specified	Not specified
Chen 2021	10.1590/0004-282X-ANP-2020-0285	Intervention	To determine the effects of a three-month RT intervention on SP measurements among PD patients. The secondary objective was to evaluate the impact of this exercise intervention on motor performance functional balance scores. dynamic posturography measurements and perceptions of quality of life	26	Idiopathic Parkinson	ON	NA	63.2 ± 6.4	8.4 ± 5.9	28.38 ± 10.05	N=3 stage 2. N=20 stage 2.5. N=3 stage 5	NA	Not specified	NA	Post-treatment	Training with dumbells and elastic bands. 2v/sett for 3 months	3	Yes	No	No	Say as many words as possibile beginning with a given letter	No	AMTI	3D Force Plate	60	3	Not specified	Not specified
Chen 2021	10.1590/0004-282X-ANP-2020-0285	Intervention	To determine the effects of a three-month RT intervention on SP measurements among PD patients. The secondary objective was to evaluate the impact of this exercise intervention on motor performance. functional balance scores. dynamic posturography measurements and perceptions of quality of life	25	Idiopathic Parkinson	ON	NA	63.6 ± 7.0	9.6 ± 4.8	26.44 ± 9.95	N=6 stage 2. N=16 stage 2.5. N=3 stage 3	NA	Not specified	NA	Baseline	NA	NA	Yes	No	No	Say as many words as possibile beginning with a given letter	No	AMTI	3D Force Plate	60	3	Not specified	Not specified
Chen 2021	10.1590/0004-282X-ANP-2020-0285	Intervention	To determine the effects of a three-month RT intervention on SP measurements among PD patients. The secondary objective was to evaluate the impact of this exercise intervention on motor performance. functional balance scores. dynamic posturography measurements and perceptions of quality of life	25	Idiopathic Parkinson	ON	NA	63.6 ± 7.0	9.6 ± 4.8	27.48 ± 7.99	N=6 stage 2. N=16 stage 2.5. N=3 stage 4	NA	Not specified	NA	Post-treatment	Stretching	0.25	Yes	No	No	Say as many words as possibile beginning with a given letter	No	AMTI	3D Force Plate	60	3	Not specified	Not specified
Chen 2021	10.1590/0004-282X-ANP-2020-0285	Intervention	To determine the effects of a three-month RT intervention on SP measurements among PD patients. The secondary objective was to evaluate the impact of this exercise intervention on motor performance. functional balance scores. dynamic posturography measurements and perceptions of quality of life	25	Idiopathic Parkinson	ON	NA	63.6 ± 7.0	9.6 ± 4.8	27.60 ± 8.12	N=6 stage 2. N=16 stage 2.5. N=3 stage 5	NA	Not specified	NA	Post-treatment	Stretching	3	Yes	No	No	Say as many words as possibile beginning with a given letter	No	AMTI	3D Force Plate	60	3	Not specified	Not specified
Colnat-Coulbois 2004	10.1136/jnnp.2004.047829	Observational	To evaluate the influence of bilateral chronic STN stimulation in conjunction with L-Dopa on postural control in PD	12	Parkinson	ON	ON	58.5	11.5	14	NA	NA	NA	NA	NA	NA	NA	Yes	No	No	No	No	TOENNIS	1D Force Plate	20	1	NA	NA
Colnat-Coulbois 2004	10.1136/jnnp.2004.047829	Observational	To evaluate the influence of bilateral chronic STN stimulation in conjunction with L-Dopa on postural control in PD	12	Parkinson	ON	OFF	58.5	11.5	14	NA	NA	NA	NA	NA	NA	NA	Yes	No	No	No	No	TOENNIS	1D Force Plate	20	1	NA	NA
Colnat-Coulbois 2011	10.1016/j.neuroscience.2011.04.043	Observational	To analyse the characteristics of postural control and strategies in a homogeneous population of PD patients displaying severe disability	24	Parkinson	ON	NA	60 ± 14	11 ± 4.3	13.5 ± 7.8	4	NA	1000 ± 487.5	NA	NA	NA	NA	Yes	No	No	No	No	TOENNIS	1D Force Plate	20	1	Not specified	Not specified
Correa 2019	10.1111/ejn.14522	Observational	To compare gait kinematics and postural control impairments with dopaminergic loss in individuals with PD at different motor stages (H&Y I. II and III).	12	Parkinson H&Y I	ON	NA	55 (47–63)	NA	12.11 (9.07–15.14)	1	NA	NA	NA	NA	NA	NA	No	No	No	No	No	Not specified	3D Force Plate	30	3	100	fourth order Butterworth digital filter of low‐pass was applied at 10 Hz
Correa 2019	10.1111/ejn.14522	Observational	To compare gait kinematics and postural control impairments with dopaminergic loss in individuals with PD at different motor stages (H&Y I. II and III).	15	Parkinson H&Y II	ON	NA	63 (56–69)	NA	25.40 (19.00–31.79)	2	NA	NA	NA	NA	NA	NA	No	No	No	No	No	Not specified	3D Force Plate	30	3	100	fourth order Butterworth digital filter of low‐pass was applied at 10 Hz
Correa 2019	10.1111/ejn.14522	Observational	To compare gait kinematics and postural control impairments with dopaminergic loss in individuals with PD at different motor stages (H&Y I. II and III).	15	Parkinson H&Y III	ON	NA	60 (52–69)	NA	42.71 (36.26–49.16)	3	NA	NA	NA	NA	NA	NA	No	No	No	No	No	Not specified	3D Force Plate	30	3	100	fourth order Butterworth digital filter of low‐pass was applied at 10 Hz
D'Andrea Greve 2014	10.1097/PHM.0b013e3182a92aa9	Observational	To compare the postural balance of PD patients with and without the effects from dopaminergic medication and to ascertain these patients’ axis of greatest displacement	22	Idiopathic Parkinson	OFF	NA	58.38 ± 11.09	17.81 ± 4.97	Not specified	Not specified	NA	Not specified	NA	NA	NA	NA	Yes	No	No	No	No	AMTI	3D Force Plate	60	3	100	Fourth-order Butterworth low-pass filter cutoff frequency of 10 Hz
D'Andrea Greve 2014	10.1097/PHM.0b013e3182a92aa9	Observational	To compare the postural balance of PD patients with and without the effects from dopaminergic medication and to ascertain these patients’ axis of greatest displacement	22	Idiopathic Parkinson	ON	NA	58.38 ± 11.09	17.81 ± 4.97	Not specified	Not specified	NA	Not specified	NA	NA	NA	NA	Yes	No	No	No	No	AMTI	3D Force Plate	60	3	100	Fourth-order Butterworth low-pass filter cutoff frequency of 10 Hz
Dallaire 2024	10.1016/j.exger.2024.112360	Observational	To assess the impact of frailty on postural control and gait measures in older individuals with PD. In addition. we also sought to determine possible differences between sexes across these measures.	10	Parkinson frail	ON	NA	67.90 ± 6.86	Not specified	Not specified	1.7 ± 0.97 (anche conteggi)	NA	602 ± 329	NA	NA	NA	NA	Yes	No	No	No	Semitandem-eyes open. semitandem eyes-closed	BIOMEC	1D Force Plate	30	2	100	35Hz low- pass second-order Butterworth filter
Dallaire 2024	10.1016/j.exger.2024.112360	Observational	To assess the impact of frailty on postural control and gait measures in older individuals with PD. In addition. we also sought to determine possible differences between sexes across these measures.	17	Parkinson non-frail	ON	NA	69.94 ± 6.21	Not specified	Not specified	2.28 ± 0.91 (anche conteggi)	NA	510 ± 233	NA	NA	NA	NA	Yes	No	No	No	Semitandem-eyes open. semitandem eyes-closed	BIOMEC	1D Force Plate	30	2	100	35Hz low- pass second-order Butterworth filter
Dallaire 2024	10.1016/j.exger.2024.112360	Observational	To assess the impact of frailty on postural control and gait measures in older individuals with PD. In addition. we also sought to determine possible differences between sexes across these measures.	19	Parkinson men	ON	NA	69.15 ± 5.74	Not specified	Not specified	2.11 ± 0.80 (anche conteggi)	NA	570 ± 223	NA	NA	NA	NA	Yes	No	No	No	Semitandem-eyes open. semitandem eyes-closed	BIOMEC	1D Force Plate	30	2	100	35Hz low- pass second-order Butterworth filter
Dallaire 2024	10.1016/j.exger.2024.112360	Observational	To assess the impact of frailty on postural control and gait measures in older individuals with PD. In addition. we also sought to determine possible differences between sexes across these measures.	9	Parkinson women	ON	NA	69.25 ± 8.20	Not specified	Not specified	1.82 ± 0.70 (anche conteggi)	NA	484 ± 369	NA	NA	NA	NA	Yes	No	No	No	Semitandem-eyes open. semitandem eyes-closed	BIOMEC	1D Force Plate	30	2	100	35Hz low- pass second-order Butterworth filter
Dana 2021	10.1007/s10072-021-05184-4	Observational	To investigate the relationship between focused and divided attention (on TMT) and static balance in both patients with PD and a healthy control group	111	Parkinson	ON	NA	49.41 ± 6.33	4.3 ± 4.2	13.3 ± 6.3	2.1 ± 0.8	NA	588.40 ± 317.49	NA	NA	NA	NA	Yes	No	No	No	No	NINTENDO	Nintendo Wii	30	3	40	Low-pass filter at 12 Hz. using an eighthorder Butterworth filter
de Carvalho Costa 2022	10.1016/j.gaitpost.2022.07.250	Observational	To provide new insights into controlling upright stance in people with PD and observes subtle PD-related changes in postural adaptability that are likely missed when a single domain is analyzed.	12	Parkinson	ON	NA	66.5 ± 8.4	NA	22.6 ± 22.6	NA	NA	NA	NA	NA	NA	NA	No	No	No	No	No	AMTI	3D Force Plate	60	3	100	low-pass 4th order Butterworth filter. with a cutoff frequency of 5 Hz
De la Casa-Fages 2017	10.1016/j.gaitpost.2016.12.025	Observational	To evaluate the effect of STN-DBS on balance in PD patients by static posturography	16	Parkinson	OFF	OFF	59.6 (46–70)	15.6 (7–25)	NA	3	32.1 ± 23.8	860 (400–1200)	130	NA	NA	NA	Yes	No	No	Subtracting 7 s from 100 successively	The protocol included conditions under which different elements of balance control were modified	AMTI	3D Force Plate	20	3	50	Not specified
De la Casa-Fages 2017	10.1016/j.gaitpost.2016.12.025	Observational	To evaluate the effect of STN-DBS on balance in PD patients by static posturography	16	Parkinson	OFF	ON	59.6 (46–70)	15.6 (7–25)	NA	3	32.1 ± 23.8	860 (400–1200)	130	NA	NA	NA	Yes	No	No	Subtracting 7 s from 100 successively	The protocol included conditions under which different elements of balance control were modified	AMTI	3D Force Plate	20	3	50	Not specified
De la Casa-Fages 2017	10.1016/j.gaitpost.2016.12.025	Observational	To evaluate the effect of STN-DBS on balance in PD patients by static posturography	16	Parkinson	ON	OFF	59.6 (46–70)	15.6 (7–25)	NA	2.3	32.1 ± 23.8	860 (400–1200)	130	NA	NA	NA	Yes	No	No	Subtracting 7 s from 100 successively	The protocol included conditions under which different elements of balance control were modified	AMTI	3D Force Plate	20	3	50	Not specified
De la Casa-Fages 2017	10.1016/j.gaitpost.2016.12.025	Observational	To evaluate the effect of STN-DBS on balance in PD patients by static posturography	16	Parkinson	ON	ON	59.6 (46–70)	15.6 (7–25)	NA	2.3	32.1 ± 23.8	860 (400–1200)	130	NA	NA	NA	Yes	No	No	Subtracting 7 s from 100 successively	The protocol included conditions under which different elements of balance control were modified	AMTI	3D Force Plate	20	3	50	Not specified
Degani 2020	10.1177/1179573520922645	Observational	To investigate postural behavior of PD patients by using contemporary postural indices in spatial. temporal. frequency. and structural domains	9	Parkinson without postural instability (H&Y≤2)	ON	NA	60 ± 8	6.66 ± 6.5	Not specified	N=2 stage 0. N=3 stage 1. N=2 stage 1.5. N=2 stage 2	NA	Not specified	NA	NA	NA	NA	Yes	No	No	No	No	BIOMEC	1D Force Plate	120	1	100	Down-sampled to 10 Hz and de-trended by their mean
Degani 2020	10.1177/1179573520922645	Observational	To investigate postural behavior of PD patients by using contemporary postural indices in spatial. temporal. frequency. and structural domains	9	Parkinson with postural instability (H&Y≥2.5)	ON	NA	63 ± 8	5.55 ± 3.5	Not specified	N=4 stage 2.5. N=2 stage 3. N=3 stage 4	NA	Not specified	NA	NA	NA	NA	Yes	No	No	No	No	BIOMEC	1D Force Plate	120	1	100	Down-sampled to 10 Hz and de-trended by their mean
Donà 2016	10.1016/j.physio.2015.08.009	Observational	To analyse the influence of visual. somatosensory and visual–vestibular inputs on the postural control of patients with PD and healthy subjects.	8+	Parkinson	ON	NA	61 ± 11	8 ± 6	27 ± 14	2 ± 1 (N=7 stage 1 or 1.5; N=30 stage 2 or 2.5; N=4 stage 3)	NA	654 ± 325	NA	NA	NA	NA	Yes	No	Yes	No	Saccadic stimulus. Optokinetic stimulus. Visual-vestibular interactions	BRU	1D Force Plate	Not specified	Not specified	50	Not specified
Ehgoetz Martens 2016	10.24947/baojn/2/3/122	Observational	To examine sensory impairments during static balance in Freezers in their ON dopaminergic state compared to Non-freezers and healthy age-matched control participants (HC) and to evaluate the influence of dopaminergic medication on sensory impairments during this static balance assessment	16	Parkinson without freezing	OFF	NA	66 ± 8.7	Not specified	32 ± 11.3	Not specified	NA	NA	NA	NA	NA	NA	Yes	Yes	Yes	No	No	BIODEX	1D Force Plate	30	1	Not specified	Not specified
Ehgoetz Martens 2016	10.24947/baojn/2/3/122	Observational	To examine sensory impairments during static balance in Freezers in their ON dopaminergic state compared to Non-freezers and healthy age-matched control participants (HC) and to evaluate the influence of dopaminergic medication on sensory impairments during this static balance assessment	17	Parkinson without freezing	ON	NA	66 ± 8.7	Not specified	20 ± 10.4	Not specified	NA	223.1 ± 98.9	NA	NA	NA	NA	Yes	Yes	Yes	No	No	BIODEX	1D Force Plate	30	1	Not specified	Not specified
Ehgoetz Martens 2016	10.24947/baojn/2/3/122	Observational	To examine sensory impairments during static balance in Freezers in their ON dopaminergic state compared to Non-freezers and healthy age-matched control participants (HC) and to evaluate the influence of dopaminergic medication on sensory impairments during this static balance assessment	8	Parkinson with freezing	OFF	NA	71 ± 7.8	Not specified	39 ± 10.6	Not specified	NA	NA	NA	NA	NA	NA	Yes	Yes	Yes	No	No	BIODEX	1D Force Plate	30	1	Not specified	Not specified
Ehgoetz Martens 2016	10.24947/baojn/2/3/122	Observational	To examine sensory impairments during static balance in Freezers in their ON dopaminergic state compared to Non-freezers and healthy age-matched control participants (HC) and to evaluate the influence of dopaminergic medication on sensory impairments during this static balance assessment	14	Parkinson with freezing	ON	NA	71 ± 7.8	Not specified	34 ± 10.1	Not specified	NA	204.1 ± 62.7	NA	NA	NA	NA	Yes	Yes	Yes	No	No	BIODEX	1D Force Plate	30	1	Not specified	Not specified
Espinoza-Valdes 2021	10.3390/ijerph18010249	Observational	To investigate the association between cardiac autonomic control and postural control in patients with PD	23	Idiopathic Parkinson	ON	NA	68.52 ± 9.26	7.70 ± 5.38	38 ± 16	N=7 stage 1; N=13 stage 2; N=3 stage 3	NA	383.50 ± 271.01	NA	NA	NA	NA	No	No	No	No	No	KISTLER	3D Force Plate	60	1	100	Not specified
Fadil 2023	10.1007/s13239-023-00685-z	Observational	Examining the role of the gastrocnemius. soleus. and tibialis anterior muscles activity toward maintaining blood pressure and postural balance (quiet stance) in the early stages of Parkinson's disease	26	Parkinson	ON	NA	65 ± 6	Not specified	24.81 ± 8.68	1.50 ± 0.65 (N=15 stage 1; N=9 stage 2; N=2 stage 3)	NA	722.42 ± 384.87	NA	NA	NA	NA	No	No	No	No	No	AMTI	3D Force Plate	Not specified	Not specified	2000	Not specified
Fernandes 2015	10.1016/j.gaitpost.2015.06.188	Observational	To analyze the differences in the standing balance between individuals with PD and without PD (control group). under single and dual task conditions	50	Parkinson	ON	NA	68.3 ± 6.3	Not specified	19.1 ± 7.9	N=3 stage 1; N=8 stage 1.5; N=26 stage 2; N=9 stage 2.5; N=4 stage 3	NA	Not specified	NA	NA	NA	NA	Yes	No	No	Enunciate the name of as many species of animals as possible; enunciate as many words as possible beginning with the letter R	No	NOVEL	Pressure Mat	60	1	Not specified	Not specified
Ferreira-Barbosa 2015	10.1590/0004-282X20150153	Observational	To investigate whether the association of a cognitive task would affect postural control in patients with PD in the same way that visual deprivation. The secondary objective was to investigate a possible relationship between the static posturography data and clinical balance scales	40	Idiopathic Parkinson	ON	NA	67.17 ± 4.3	Not specified	Not specified	2-3	NA	Not specified	NA	NA	NA	NA	Yes	No	No	Fluency task	No	AMTI	3D Force Plate	60	3	100	not specified
Ferreira-Peruzzo 2023	10.1080/00207454.2023.2273765	Observational	To examine balance alterations in PD patients using static posturography (mapping morphological changes in the feet. comparing body weight distribution across various regions of the plantar surface. and evaluating COP oscillation during orthostatic and static positions in individuals with PD)	56	Parkinson	ON	NA	65.34 ± 12.72	8.30 ± 7.56	not specified	Stage 1 and 1.5 N=21; Stage 2 and 2.5 N=10. Stage 3 N=25	NA	Not specified	NA	NA	NA	NA	Yes	No	No	No	Semi-tandem eyes open with the more impaired foot in front. Semi-tandem eyes open with the more impaired foot behind. Semi-tandem eyes closed with the more impaired foot in front. Semi-tandem eyes closed with the more impaired foot behind	BTS	3D Force Plate	10	1	100	Data processing filters are standardized to generate reliable results during COP interpretation. but studies must follow protocols to obtain data
Franzoni 2018	10.1055/s-0043-124757	Intervention	To evaluate the effects of 9 weeks of nordic walking and free walking training on COP parameters and BBS.	14	Idiopathic Parkinson	ON	NA	64.43 (58.57 - 70.28)	Not specified	15.78 (7.62 - 23.94)	1.60 (1.22 - 1.98)	NA	Not specified	NA	Baseline	NA	NA	Yes	No	No	No	No	AMTI	3D Force Plate	30	3	1000	Fourth-order low-pass Butterworth filter of 10 Hz
Franzoni 2018	10.1055/s-0043-124757	Intervention	To evaluate the effects of 9 weeks of nordic walking and free walking training on COP parameters and BBS.	14	Idiopathic Parkinson	ON	NA	64.43 (58.57 - 70.28)	Not specified	Not specified	Not specified	NA	Not specified	NA	Post-treatment	Nordic walking. for 9 weeks	0	Yes	No	No	No	No	AMTI	3D Force Plate	30	3	1000	Fourth-order low-pass Butterworth filter of 10 Hz
Franzoni 2018	10.1055/s-0043-124757	Intervention	To evaluate the effects of 9 weeks of nordic walking and free walking training on COP parameters and BBS.	11	Idiopathic Parkinson	ON	NA	71.09 (66.88 - 75.30)	Not specified	23.18 (11.03 - 35.33)	2.04 (1.30 - 2.78)	NA	Not specified	NA	Baseline	NA	NA	Yes	No	No	No	No	AMTI	3D Force Plate	30	3	1000	Fourth-order low-pass Butterworth filter of 10 Hz
Franzoni 2018	10.1055/s-0043-124757	Intervention	To evaluate the effects of 9 weeks of nordic walking and free walking training on COP parameters and BBS.	11	Idiopathic Parkinson	ON	NA	71.09 (66.88 - 75.30)	Not specified	Not specified	Not specified	NA	Not specified	NA	Post-treatment	Free walking. for 9 weeks	0	Yes	No	No	No	No	AMTI	3D Force Plate	30	3	1000	Fourth-order low-pass Butterworth filter of 10 Hz
Geroin 2015	10.1016/j.parkreldis.2015.04.020	Observational	The aim of this study was to investigate postural control. balance and gait disturbances in patients with PD and PS patients with PD but without PS. and aged-matched healthy controls.	10	Parkinson with Pisa syndrome	ON	NA	64.4 ± 11.36	Not specified	28.7 ± 16.10	2.2 ± 0.6	NA	NA	NA	NA	NA	NA	Yes	No	No	No	No	TECNOBODY	1D Force Plate	30	3	Not specified	Not specified
Geroin 2015	10.1016/j.parkreldis.2015.04.020	Observational	The aim of this study was to investigate postural control. balance and gait disturbances in patients with PD and PS. patients with PD but without PS. and aged-matched healthy controls.	10	Parkinson	ON	NA	72.1 ± 6.06	Not specified	29.5 ± 19.21	2.3 ± 0.6	NA	NA	NA	NA	NA	NA	Yes	No	No	No	No	TECNOBODY	1D Force Plate	30	3	Not specified	Not specified
Geroin 2019	10.1155/2019/9026890	Observational	to investigate gait speed differences in patients with PD with upper and lower CC and patients with PD without CC	16	Parkinson	NA	NA	70.7 ± 7.3	NA	33.9 ± 11.9	2.6 ± 0.6	NA	NA	NA	NA	NA	NA	Yes	No	No	No	No	TECNOBODY	1D Force Plate	30	3	NA	NA
Gervasoni 2015	10.1111/ane.12388	Observational	To identify the best combination of clinical and stabilometric tests able to prospectively predict falls and to highlight the association between sensory disturbances and falls in people with PD and history of previous falls.	53	Idiopathic Parkinson and Parkinsonisms	Not specified	NA	75 (68-77)	6 (4-10)	18 (15-23)	3 (2.3)	NA	NA	NA	NA	NA	NA	Yes	Yes	Yes	No	No	TECNOBODY	1D Force Plate	30	1	20	Not specified
Geurts 2010	10.1016/j.gaitpost.2010.09.018	Observational	We investigated whether postural control can be asymmetrically affected in mild to moderate PD patients and whether postural asymmetry is associated with appendicular asymmetry.	17	Parkinson	ON	NA	59.4 ± 11.1	Not specified	13.4 ± 4.8	2.4 ± 0.6	NA	NA	NA	NA	NA	NA	No	No	No	No	No	Not specified	1D Force Plate	30	2	500	First-order low-pass filter at 30Hz. The coordinates of the COP were filtered with an additional off-line low-pass Fourier filter using a cut-off frequency of 3Hz. because three patients showed small rhythmic (6Hz) oscillations in their COP
Guehl 2006	10.1007/s00221-005-0202-z	Observational	To assess the acute postural changes related to STN surgery and to compare the respective effects of levodopa and DBS on postural stability	7	Parkinson	OFF	NA	57.3 ± 11.7	12.9 ± 3.8	37.0 ± 7.4	Not specified	NA	NA	NA	NA	NA	NA	Yes	No	No	No	No	SATEL	1D Force Plate	51.2	1	40	Not specified
Guehl 2006	10.1007/s00221-005-0202-z	Observational	To assess the acute postural changes related to STN surgery and to compare the respective effects of levodopa and DBS on postural stability	7	Parkinson	ON	NA	57.3 ± 11.7	12.9 ± 3.8	11.4 ± 6.3	Not specified	NA	1052.9 ± 404.0	NA	NA	NA	NA	Yes	No	No	No	No	SATEL	1D Force Plate	51.2	1	40	Not specified
Guehl 2006	10.1007/s00221-005-0202-z	Observational	To assess the acute postural changes related to STN surgery and to compare the respective effects of levodopa and DBS on postural stability	7	Parkinson	OFF	OFF	57.3 ± 11.7	12.9 ± 3.8	34.7 ± 11.2	Not specified	NA	NA	NA	NA	NA	NA	Yes	No	No	No	No	SATEL	1D Force Plate	51.2	1	40	Not specified
Guehl 2006	10.1007/s00221-005-0202-z	Observational	To assess the acute postural changes related to STN surgery and to compare the respective effects of levodopa and DBS on postural stability	7	Parkinson	ON	OFF	57.3 ± 11.7	12.9 ± 3.8	12.1 ± 6.9	Not specified	NA	455.7 ± 261.0	NA	NA	NA	NA	Yes	No	No	No	No	SATEL	1D Force Plate	51.2	1	40	Not specified
Guehl 2006	10.1007/s00221-005-0202-z	Observational	To assess the acute postural changes related to STN surgery and to compare the respective effects of levodopa and DBS on postural stability	7	Parkinson	OFF	ON	57.3 ± 11.7	12.9 ± 3.8	13.0 ± 4.5	Not specified	3	NA	2.6 ± 0.3	NA	NA	NA	Yes	No	No	No	No	SATEL	1D Force Plate	51.2	1	40	Not specified
Guehl 2006	10.1007/s00221-005-0202-z	Observational	To assess the acute postural changes related to STN surgery and to compare the respective effects of levodopa and DBS on postural stability	7	Parkinson	ON	ON	57.3 ± 11.7	12.9 ± 3.8	6.0 ± 3.5	Not specified	3	455.7 ± 261.0	2.6 ± 0.3	NA	NA	NA	Yes	No	No	No	No	SATEL	1D Force Plate	51.2	1	40	Not specified
Gulcan 2022	10.1007/s13760-022-02147-0	Intervention	To examine the effects of augmented reality and virtual reality gait training on balance and gait in early to mid-stage PD.	15	Parkinson	ON	NA	61	6	15	3	NA	Not specified	NA	Baseline	NA	NA	Yes	No	No	No	Single leg. eyes open; Single leg. eyes closed	LPG	1D Force Plate	Not specified	Not specified	Not specified	Not specified
Gulcan 2022	10.1007/s13760-022-02147-0	Intervention	To examine the effects of augmented reality and virtual reality gait training on balance and gait in early to mid-stage PD.	15	Parkinson	ON	NA	61	6	11	NA	NA	Not specified	NA	Post-treatment	Augmented and virtual reality. 3t/w. for 6 weeks	0	Yes	No	No	No	Single leg. eyes open; Single leg. eyes closed	LPG	1D Force Plate	Not specified	Not specified	Not specified	Not specified
Gulcan 2022	10.1007/s13760-022-02147-0	Intervention	To examine the effects of augmented reality and virtual reality gait training on balance and gait in early to mid-stage PD.	15	Parkinson	ON	NA	60	6	20	3	NA	Not specified	NA	Baseline	NA	NA	Yes	No	No	No	Single leg. eyes open; Single leg. eyes closed	LPG	1D Force Plate	Not specified	Not specified	Not specified	Not specified
Gulcan 2022	10.1007/s13760-022-02147-0	Intervention	To examine the effects of augmented reality and virtual reality gait training on balance and gait in early to mid-stage PD.	15	Parkinson	ON	NA	60	6	17	NA	NA	Not specified	NA	Post-treatment	Control group	0	Yes	No	No	No	Single leg. eyes open; Single leg. eyes closed	LPG	1D Force Plate	Not specified	Not specified	Not specified	Not specified
Halmi 2019	10.1016/j.brainresbull.2019.07.001	Observational	To examine postural instability in the early phase of PD when the balance disorder cannot be detected with a clinical test	11	Parkinson with dyskinesia < 65 years	ON	NA	58 ± 8	8.3 ± 2.9	not specified	2.10 ± 0.73	NA	470 ± 200	NA	NA	NA	NA	Yes	No	No	No	No	NINTENDO	Nintendo Wii	60	1	Not specified	Not specified
Halmi 2019	10.1016/j.brainresbull.2019.07.001	Observational	To examine postural instability in the early phase of PD when the balance disorder cannot be detected with a clinical test	7	Parkinson with dyskinesia > 65 years	ON	NA	70 ± 4	11.3 ± 4.9	not specified	2.10 ± 0.40	NA	475 ± 98	NA	NA	NA	NA	Yes	No	No	No	No	NINTENDO	Nintendo Wii	60	1	Not specified	Not specified
Halmi 2019	10.1016/j.brainresbull.2019.07.001	Observational	To examine postural instability in the early phase of PD when the balance disorder cannot be detected with a clinical test	16	Parkinson < 65 years	ON	NA	57.08 ± 7.20	6.07 ± 3.14	Not specified	1.57 ± 0.53	NA	298.15 ± 182.12	NA	NA	NA	NA	Yes	No	No	No	No	NINTENDO	Nintendo Wii	60	1	Not specified	Not specified
Halmi 2019	10.1016/j.brainresbull.2019.07.001	Observational	To examine postural instability in the early phase of PD when the balance disorder cannot be detected with a clinical test	11	Parkinson > 65 years	ON	NA	73.06 ± 5.3	5.5 ± 4.0	not specified	1.72 ± 0.46	NA	280.5 ± 191.8	NA	NA	NA	NA	Yes	No	No	No	No	NINTENDO	Nintendo Wii	60	1	Not specified	Not specified
Han 2013	10.1589/jpts.25.1433	Intervention	To investigate if the application of vibration to the lower extremities affects the quiet standing postural balance of patients with Parkinson’s disease	7	Parkinson	Not specified	NA	61.82 ± 5.57	Not specified	Not specified	Not specified	NA	Not specified	NA	Baseline	NA	NA	No	No	No	No	No	AMTI	3D Force Plate	Not specified	Not specified	1000	Not specified
Han 2013	10.1589/jpts.25.1433	Intervention	To investigate if the application of vibration to the lower extremities affects the quiet standing postural balance of patients with Parkinson’s disease	7	Parkinson	Not specified	NA	61.82 ± 5.57	Not specified	Not specified	Not specified	NA	Not specified	NA	Post-treatment	Vibrations applied to Tibialis Anterior. Gastrocnemius. Biceps Femoris. Rectus Femoris. both sides	0	No	No	No	No	No	AMTI	3D Force Plate	Not specified	Not specified	1000	Not specified
Hasegawa 2021	10.1080/09593985.2019.1695302	Intervention	To investigate the short-term effects of COP displacements during quiet standing and on extending stability limits. induced by the post-incline leaning after-effects in people with PD	10	Idiopathic Parkinson	ON	NA	73.3 ± 7.1	3.6 ± 3.2	23.4 ± 10.3	3	NA	not specified	NA	Baseline	NA	NA	No	No	No	No	No	NINTENDO	Nintendo Wii	40	1	100	Fourth-order 12-Hz low-pass zero-lag Butterworth filter
Hasegawa 2021	10.1080/09593985.2019.1695302	Intervention	To investigate the short-term effects of COP displacements during quiet standing and on extending stability limits. induced by the post-incline leaning after-effects in people with PD	10	Idiopathic Parkinson	ON	NA	72.6 ± 7.2	2.3 ± 1.2	24.4 ± 10.0	3	NA	not specified	NA	Baseline	NA	NA	No	No	No	No	No	NINTENDO	Nintendo Wii	40	1	100	Fourth-order 12-Hz low-pass zero-lag Butterworth filter
Hasegawa 2021	10.1080/09593985.2019.1695302	Intervention	To investigate the short-term effects of COP displacements during quiet standing and on extending stability limits. induced by the post-incline leaning after-effects in people with PD	10	Idiopathic Parkinson	ON	NA	73.3 ± 7.1	3.6 ± 3.2	23.4 ± 10.3	3	NA	not specified	NA	Post-treatment	The participants of the control group were required to lean their bodies voluntarily as far as possible in the forward direction on the horizontal surface	0	No	No	No	No	No	NINTENDO	Nintendo Wii	40	1	100	Fourth-order 12-Hz low-pass zero-lag Butterworth filter
Hasegawa 2021	10.1080/09593985.2019.1695302	Intervention	To investigate the short-term effects of COP displacements during quiet standing and on extending stability limits. induced by the post-incline leaning after-effects in people with PD	10	Idiopathic Parkinson	ON	NA	72.6 ± 7.2	2.3 ± 1.2	24.4 ± 10.0	3	NA	not specified	NA	Post-treatment	Participants of the tilting group were required to stand upright quietly on the tilting board angled to raise the front part of the feet for 60 seconds	0	No	No	No	No	No	NINTENDO	Nintendo Wii	40	1	100	Fourth-order 12-Hz low-pass zero-lag Butterworth filter
High 2018	10.1016/j.gaitpost.2018.05.010	Intervention	To investigate the dynamics of postural control response to vibrotactile feedback provided at the trunk during challenging stance conditions in older adults and persons with PD	9	Parkinson	ON	NA	69 ± 10.25	NA	25.22 ± 13.24	NA	NA	NA	NA	Baseline	NA	NA	Yes	Yes	Yes	No	Tandem	AMTI	3D Force Plate	30	1	600	NA
High 2018	10.1016/j.gaitpost.2018.05.010	Intervention	To investigate the dynamics of postural control response to vibrotactile feedback provided at the trunk during challenging stance conditions in older adults and persons with PD	9	Parkinson	ON	NA	NA	NA	NA	NA	NA	NA	NA	Post-treatment	Vibration Feedback	NA	Yes	Yes	Yes	No	Tandem	AMTI	3D Force Plate	30	1	600	NA
Iwai 2021	10.1002/pri.1921	Intervention	We described the effect of LSVT® BIG on the distance of the COP trajectory in a patient with PD.	1	Parkinson	ON	NA	67	8	NA	NA	NA	NA	NA	Baseline	NA	NA	No	No	No	No	No	NINTENDO	Nintendo Wii	30	2	40	Butterworth low-pass filter at 10 HZ
Iwai 2021	10.1002/pri.1921	Intervention	We described the effect of LSVT® BIG on the distance of the COP trajectory in a patient with PD.	1	Parkinson	ON	NA	67	8	NA	NA	NA	NA	NA	Post-treatment	LSVT® BIG program 4 weeks	NA	No	No	No	No	No	NINTENDO	Nintendo Wii	30	2	40	Butterworth low-pass filter at 10 HZ
Jazaeri 2018	10.1371/journal.pone.0192168	Intervention	1. To investigate the influence of anxiety on postural stability in PD patients under different postural difficulty levels. and 2. To study the effects of different attentional focus instructions on anxiety-related postural control of these patients in different levels of postural difficulty as compared with gender- and age-matched healthy counterparts	17	Parkinson high Anxiety	OFF	NA	63.06 ± 11.62	Not specified	25.41 ± 8.13	2.41 ± 0.71	NA	NA	NA	NA	rectangular papers 30.5 × 17 cm. one under each foot	NA	No	Yes	No	No	External Focus	KISTLER	3D Force Plate	70	2	100	Not specified
Jazaeri 2018	10.1371/journal.pone.0192168	Intervention	1. To investigate the influence of anxiety on postural stability in PD patients under different postural difficulty levels. and 2. To study the effects of different attentional focus instructions on anxiety-related postural control of these patients in different levels of postural difficulty as compared with gender- and age-matched healthy counterparts	17	Parkinson high Anxiety	OFF	NA	63.06 ± 11.62	Not specified	25.41 ± 8.13	2.41 ± 0.71	NA	NA	NA	NA	concentrate on their feet without looking at them	NA	No	Yes	No	No	Inner Focus	KISTLER	3D Force Plate	70	2	100	Not specified
Jazaeri 2018	10.1371/journal.pone.0192168	Intervention	1. To investigate the influence of anxiety on postural stability in PD patients under different postural difficulty levels. and 2. To study the effects of different attentional focus instructions on anxiety-related postural control of these patients in different levels of postural difficulty as compared with gender- and age-matched healthy counterparts	17	Parkinson high Anxiety	OFF	NA	63.06 ± 11.62	Not specified	25.41 ± 8.13	2.41 ± 0.71	NA	NA	NA	NA	not specified	NA	No	Yes	No	No	No focus	KISTLER	3D Force Plate	70	2	100	Not specified
Jazaeri 2018	10.1371/journal.pone.0192168	Intervention	1. To investigate the influence of anxiety on postural stability in PD patients under different postural difficulty levels. and 2. To study the effects of different attentional focus instructions on anxiety-related postural control of these patients in different levels of postural difficulty as compared with gender- and age-matched healthy counterparts	17	Parkinson low Anxiety	OFF	NA	61.94 ± 8.40	Not specified	22.02 ± 8.94	2 ± 0.61	NA	NA	NA	NA	rectangular papers 30.5 × 17 cm. one under each foot	NA	No	Yes	No	No	External Focus	KISTLER	3D Force Plate	70	2	100	Not specified
Jazaeri 2018	10.1371/journal.pone.0192168	Intervention	1. To investigate the influence of anxiety on postural stability in PD patients under different postural difficulty levels. and 2. To study the effects of different attentional focus instructions on anxiety-related postural control of these patients in different levels of postural difficulty as compared with gender- and age-matched healthy counterparts	17	Parkinson low Anxiety	OFF	NA	61.94 ± 8.40	Not specified	22.02 ± 8.94	2 ± 0.61	NA	NA	NA	NA	concentrate on their feet without looking at them	NA	No	Yes	No	No	Inner Focus	KISTLER	3D Force Plate	70	2	100	Not specified
Jazaeri 2018	10.1371/journal.pone.0192168	Intervention	1. To investigate the influence of anxiety on postural stability in PD patients under different postural difficulty levels. and 2. To study the effects of different attentional focus instructions on anxiety-related postural control of these patients in different levels of postural difficulty as compared with gender- and age-matched healthy counterparts	17	Parkinson low Anxiety	OFF	NA	61.94 ± 8.40	Not specified	22.02 ± 8.94	2 ± 0.61	NA	NA	NA	NA	Not specified	NA	No	Yes	No	No	No focus	KISTLER	3D Force Plate	70	2	100	Not specified
Jehu 2018	10.1016/j.gaitpost.2018.07.181	Observational	To compare the compensatory postural strategies derived during static and dynamic movements to determine whether these tasks would be sensitive to discriminate between fallers and non-fallers with and without PD	11	Parkinson fallers	ON	NA	69.8 ± 6.2	7.5 ± 5.4	12.9 ± 5.3	Not specified	NA	Not specified	NA	NA	NA	NA	No	No	No	No	No	KISTLER	3D Force Plate	30	2	200	Zero-lag fourth-order Butterworth filter with a 4 Hz cut-off frequency
Jehu 2018	10.1016/j.gaitpost.2018.07.181	Observational	To compare the compensatory postural strategies derived during static and dynamic movements to determine whether these tasks would be sensitive to discriminate between fallers and non-fallers with and without PD	14	Parkinson non-fallers	ON	NA	62.7 ± 10.6	5.8 ± 3.8	9.4 ± 3.1	Not specified	NA	Not specified	NA	NA	NA	NA	No	No	No	No	No	KISTLER	3D Force Plate	30	2	200	Zero-lag fourth-order Butterworth filter with a 4 Hz cut-off frequency
Johnson 2013	10.1002/mds.25449	Observational	To assess postural stability in a group of IPD sufferers of varying disease duration and severity. and their ability to discriminate between those with a history of falling and non-fallers	26	Idiopathic Parkinson fallers	ON	NA	68.0 ± 1.5	7.2 ± 0.9	17.5 ± 1.9	2.5 ± 0.9	NA	Not specified	NA	NA	NA	NA	Yes	No	No	No	No	AMTI	3D Force Plate	60	2	Not specified	Not specified
Johnson 2013	10.1002/mds.25449	Observational	To assess postural stability in a group of IPD sufferers of varying disease duration and severity. and their ability to discriminate between those with a history of falling and non-fallers	22	Idiopathic Parkinson non-fallers	ON	NA	63.3. ± 1.8	4.6 ± 0.5	12.7 ± 1.7	2.5 ± 0.9	NA	Not specified	NA	NA	NA	NA	Yes	No	No	No	No	AMTI	3D Force Plate	60	2	Not specified	Not specified
Johnson 2015	10.1016/j.gaitpost.2015.03.346	Observational	Not specified	10	Idiopathic Parkinson OFF	OFF	OFF	58.8 ± 5.6	13.4 ± 5.8	33.9 ± 6.6	2.5 ± 0.5	29.4 ± 15.1	NA	Not Specified	NA	NA	NA	Yes	No	No	No	No	AMTI	3D Force Plate	60	2	Not specified	Not specified
Johnson 2015	10.1016/j.gaitpost.2015.03.346	Observational	Not specified	10	Idiopathic Parkinson ON	ON	OFF	58.8 ± 5.6	13.4 ± 5.8	9.8 ± 4.7	2.5 ± 0.5	29.4 ± 15.1	NA	Not Specified	NA	NA	NA	Yes	No	No	No	No	AMTI	3D Force Plate	60	2	Not specified	Not specified
Johnson 2015	10.1016/j.gaitpost.2015.03.346	Observational	Not specified	10	Idiopathic Parkinson DBS	OFF	ON	58.8 ± 5.6	13.4 ± 5.8	20.6 ± 7.1	2.5 ± 0.5	29.4 ± 15.1	NA	Not Specified	NA	NA	NA	Yes	No	No	No	No	AMTI	3D Force Plate	60	2	Not specified	Not specified
Johnson 2015	10.1016/j.gaitpost.2015.03.346	Observational	Not specified	10	Idiopathic Parkinson DBS + ON	ON	ON	58.8 ± 5.6	13.4 ± 5.8	7.3 ± 4.4	2.5 ± 0.5	29.4 ± 15.1	NA	Not Specified	NA	NA	NA	Yes	No	No	No	No	AMTI	3D Force Plate	60	2	Not specified	Not specified
Kamieniarz 2021	10.1371/journal.pone.0245353	Observational	We hypothesized that early PD cases would reveal changes in balance and postural control for PD but that advanced analytical methods using COP measurements would be required to show them	15	Parkinson early stage (H&Y2)	ON	NA	61.9 ± 8.6	Not specified	10.5 ± 3.4	2	NA	Not specified	NA	NA	NA	NA	Yes	No	No	No	No	AMTI	3D Force Plate	30	3	100	7Hz. fourth-order. low-pass Butterworth filter.
Kamieniarz 2021	10.1371/journal.pone.0245353	Observational	We hypothesized that early PD cases would reveal changes in balance and postural control for PD but that advanced analytical methods using COP measurements would be required to show them	15	Parkinson moderate stage (H&Y3)	ON	NA	70.7 ± 4.5	Not specified	28.9 ± 5.4	3	NA	Not specified	NA	NA	NA	NA	Yes	No	No	No	No	AMTI	3D Force Plate	30	3	100	7Hz. fourth-order. low-pass Butterworth filter
Karimi 2015	10.1142/S0219519415300045	Observational	To determine the stability of subjects with various neuro-musculoskeletal disorders using these methods	15	Parkinson	NA	NA	50 ± 5	NA	NA	NA	NA	NA	NA	NA	NA	NA	No	No	No	No	No	Not specified	1D Force Plate	60	3	120	Butterworth low-pass filter at 10 HZ
Kim 2016	10.5103/KJSB.2016.26.3.293	Observational	To analyze the effects of freezing of gait and visual information on the ability to control static posture during bipedal stance with feet together in PD patients	17	Parkinson with freezing	OFF	NA	69.29 ± 6.15	10.7 ± 5.8	35.0 ± 8.9	2.7 ± 0.4	NA	NA	NA	NA	NA	NA	Yes	No	No	No	No	Not specified	3D Force Plate	60	1	100	Second order Butterworth low-pass filter with a cutoff frequency of 6 Hz
Kim 2016	10.5103/KJSB.2016.26.3.293	Observational	To analyze the effects of freezing of gait and visual information on the ability to control static posture during bipedal stance with feet together in PD patients	19	Parkinson without freezing	OFF	NA	71.44 ± 5.72	5.4 ± 5.4	34.5 ± 9.0	2.4 ± 0.4	NA	NA	NA	NA	NA	NA	Yes	No	No	No	No	Not specified	3D Force Plate	60	1	100	Second order Butterworth low-pass filter with a cutoff frequency of 6 Hz
Kim 2017	10.1186/s12984-017-0225-2	Intervention	To determine if older adults and individuals with PD can use fully immersive VR using a head-mounted display for a longer period of walking without adverse effects	11	Parkinson	ON	NA	65 ± 7	7 ± 8	17 ± 8	2 ± 1	NA	Not specified	NA	Baseline	NA	NA	Yes	No	No	No	No	BERTEC	3D Force Plate	30	1	1000	Not specified
Kim 2017	10.1186/s12984-017-0225-2	Intervention	To determine if older adults and individuals with PD can use fully immersive VR using a head-mounted display for a longer period of walking without adverse effects	11	Parkinson	ON	NA	65 ± 7	7 ± 8	17 ± 8	2 ± 1	NA	Not specified	NA	Post-treatment	Walking with virtual reality 20 min	0	Yes	No	No	No	No	BERTEC	3D Force Plate	30	1	1000	Not specified
Korkusuz 2023	10.1080/01616412.2022.2149510	Observational	To describe the changes in postural control mechanisms of PD+FOG and PD-FOG by comparing them with healthy controls and to determine the effects of FOG on balance under static and dynamic conditions	10	Parkinson with freezing	ON	NA	68.60 ± 6.39	11.00 ± 8.47	34.60 ± 8.04	2-3	NA	Not specified	NA	NA	NA	NA	No	No	No	No	No	ZEBRIS	1D Force Plate	30	2	Not specified	Not specified
Korkusuz 2023	10.1080/01616412.2022.2149510	Observational	To describe the changes in postural control mechanisms of PD+FOG and PD-FOG by comparing them with healthy controls and to determine the effects of FOG on balance under static and dynamic conditions	10	Parkinson without freezing	ON	NA	70.60 ± 4.57	5.15 ± 4.67	34.10 ± 11.70	2-3	NA	Not specified	NA	NA	NA	NA	No	No	No	No	No	ZEBRIS	1D Force Plate	30	2	Not specified	Not specified
Kudrevatykh 2020	10.1016/j.neucli.2020.07.001	Observational	To perform a comparative analy-sis of postural and neuropsychiatric features in patients with ET. various PD phenotypes. and combined ET-PD	169	Early Parkinson (H&Y≤2)	Not specified	NA	67 [45-89]	3.0 [0.3-15.0]	19.7 [7.0-42.0]	NA	NA	Not specified	NA	NA	NA	NA	No	No	No	No	No	DIERS	Pressure Mat	60	1	Not specified	Not specified
Kudrevatykh 2020	10.1016/j.neucli.2020.07.001	Observational	To perform a comparative analy-sis of postural and neuropsychiatric features in patients with ET. various PD phenotypes. and combined ET-PD	111	Late Parkinson (2.5≤H&Y≤3)	Not specified	NA	71 [45-91]	6.0 [0.5-27.0]	38.5 [10.0-70.0]	NA	NA	Not specified	NA	NA	NA	NA	No	No	No	No	No	DIERS	Pressure Mat	60	1	Not specified	Not specified
Kudrevatykh 2020	10.1016/j.neucli.2020.07.001	Observational	To perform a comparative analy-sis of postural and neuropsychiatric features in patients with ET. various PD phenotypes. and combined ET-PD	26	Parkinson + essential tremor	Not specified	NA	76 [57-87]	12.0 [11.0-68.0]	NA	NA	NA	Not specified	NA	NA	NA	NA	No	No	No	No	No	DIERS	Pressure Mat	60	1	Not specified	Not specified
Kwon 2020	10.1142/S0219519420400138	Observational	To compare whether SWEDDs patients differ quantitatively from PD patients in static postural balance.	11	Parkinson	Not specified	NA	72.5 ± 11.13	4.81 ± 3.25	Not specified	Not specified	NA	Not specified	NA	NA	NA	NA	No	No	No	No	No	CUSTOM MADE	1D Force Plate	30	2	50	Low pass filter with a 5 Hz cut-off frequency
Kwon 2020	10.1142/S0219519420400138	Observational	To compare whether SWEDDs patients differ quantitatively from PD patients in static postural balance.	11	Patients with scans without evidence of dopaminergic deficits (SWEDDs)	Not specified	NA	66.24 ± 9.48	6.23 ± 5.76	Not specified	Not specified	NA	Not specified	NA	NA	NA	NA	No	No	No	No	No	CUSTOM MADE	1D Force Plate	30	2	50	Low pass filter with a 5 Hz cut-off frequency
Kwon 2023	10.1155/2023/9688025	Observational	To quantitatively compare postural balance between faller and nonfaller patients with PD during static standing.	32	PD fallers	ON	NA	68.25 ± 8.44	4.48 ± 3.62	23.09 ± 9.87	2.35 ± 0.70	NA	Not specified	NA	NA	NA	NA	No	No	No	No	No	CUSTOM MADE	1D Force Plate	30	3	Not specified	Low-pass filter
Kwon 2023	10.1155/2023/9688025	Observational	To quantitatively compare postural balance between faller and nonfaller patients with PD during static standing.	32	PD non-fallers	ON	NA	67.91 ± 9.36	2.68 ± 2.57	19.81 ± 11.01	1.95 ± 0.59	NA	Not specified	NA	NA	NA	NA	No	No	No	No	No	CUSTOM MADE	1D Force Plate	30	3	Not specified	Low-pass filter
Kwon 2023	10.1142/S0219519423401036	Observational	To analyze test–retest reliability of COP-based outcome measures during balance test in faller and nonfaller PD patients.	49	Parkinson Nonfaller	ON	NA	68.7 ± 10.4	4.5 ± 3.6	19.9 ± 11.2	1.9 ± 0.6	NA	NA	NA	NA	NA	NA	No	No	No	No	No	CUSTOM MADE	1D Force Plate	30	3	50	4th-order zero-phase low-pass filter with a cutoff frequency of 5 Hz
Kwon 2023	10.1142/S0219519423401036	Observational	To analyze test–retest reliability of COP-based outcome measures during balance test in faller and nonfaller PD patients.	32	Parkinson Faller	ON	NA	68.3 ± 8.4	4.5 ± 3.6	23.1 ± 9.9	2.4 ± 0.7	NA	NA	NA	NA	NA	NA	No	No	No	No	No	CUSTOM MADE	1D Force Plate	30	3	50	4th-order zero-phase low-pass filter with a cutoff frequency of 5 Hz
Lahr 2015	10.2466/15.PMS.121c26x0	Observational	Hypothesis 1 . Right-handed patients with Parkinson's disease with more motor impairment in the dominant hemibody will have poorer control of posture than patients with more motor impairment in the non-dominant hemibody. Hypothesis 2 . Right-handed patients with Parkinson's disease whose dominant hemibody is more aff ected by the disease will rely more on vision than those whose non-dominant hemi…	9	Parkinson affecting dominant side	ON	NA	66.11 ± 7.29	4.00 ± 2.78	19.11 ± 7.44	1.28 ± 0.26	NA	547.88 ± 304.4	NA	NA	NA	NA	Yes	No	No	No	No	AMTI	3D Force Plate	30	2	100	Not specified
Lahr 2015	10.2466/15.PMS.121c26x0	Observational	Hypothesis 1 . Right-handed patients with Parkinson's disease with more motor impairment in the dominant hemibody will have poorer control of posture than patients with more motor impairment in the non-dominant hemibody. Hypothesis 2 . Right-handed patients with Parkinson's disease whose dominant hemibody is more aff ected by the disease will rely more on vision than those whose non-dominant hemi…	9	Parkinson affecting non-dominant side	ON	NA	67.44 ± 6.41	6.56 ± 3.54	21.89 ± 9.49	1.39 ± 0.22	NA	926.67 ± 225.36	NA	NA	NA	NA	Yes	No	No	No	No	AMTI	3D Force Plate	30	2	100	Not specified
Lauretani 2016	10.1007/s40520-015-0437-x	Intervention	To examine cognitive performance and balance. after treatment with AchEI in addition to stable dosage of dopamine agonists.	1	Idiopatic Parkinson	OFF	NA	78	NA	NA	NA	NA	4	NA	Baseline	NA	NA	Yes	No	No	No	No	TECNOBODY	1D Force Plate	30	1	Not specified	Not specified
Lauretani 2016	10.1007/s40520-015-0437-x	Intervention	To examine cognitive performance and balance. after treatment with AchEI in addition to stable dosage of dopamine agonists.	1	Idiopatic Parkinson	ON	NA	78	NA	NA	NA	NA	4	NA	Post-treatment	treatment with AchEI	NA	Yes	No	No	No	No	TECNOBODY	1D Force Plate	30	1	Not specified	Not specified
Lazarotto 2020	10.1002/pri.1844	Observational	To analyse and compare the static and dynamic postural control of people with Parkinson's disease and community old adults. We hypothesize that people with PD may present a more pronounced compromise in postural control than healthy older individuals	35	Parkinson	ON	NA	62.4 ± 11.0	Not specified	Not specified	1.9 ± 0.5	NA	Not specified	NA	NA	NA	NA	Yes	No	No	No	Semi-tandem eyes open. semi-tandem eyes closed	AMTI	3D Force Plate	30	3	100	Not specified
Lee 2016	10.1016/j.parkreldis.2016.02.015	Observational	To frame the relationship by investigating balance confidence and balance control in two groups of PD patients stratified based on Parkinson's disability	27	Idiopathic Parkinson without postural instability (H&Y≤2)	ON	NA	64.6 ± 8.9	Not specified	19 ± 6	1.8 ± 0.3	NA	Not specified	NA	NA	NA	NA	No	No	No	No	No	BERTEC	3D Force Plate	120	3	360	Not specified
Lee 2016	10.1016/j.parkreldis.2016.02.015	Observational	To frame the relationship by investigating balance confidence and balance control in two groups of PD patients stratified based on Parkinson's disability	17	Idiopathic Parkinson with postural instability (H&Y≥2.5)	ON	NA	63.9 ± 8.1	Not specified	25 ± 6	2.6 ± 0.2	NA	Not specified	NA	NA	NA	NA	No	No	No	No	No	BERTEC	3D Force Plate	120	3	360	Not specified
Li 2020	10.1123/jab.2019-0400	Observational	To compare postural sway between participants with PD and healthy controls and to develop and validate an automated classification of PD postural control patterns using a machine learning approach	9	Parkinson	Not specified	NA	78.0 ± 5.2	Not specified	10.2 ± 6.2	1.7 ± 0.6	NA	NA	NA	NA	NA	NA	Yes	No	No	No	No	AMTI	3D Force Plate	120	1	50	fourth-order low-pass Butterworth filter at a cutoff frequency of 20 Hz
Mancini 2011	10.1016/j.parkreldis.2011.05.010	Observational	The main aims of the present study were to: i) show if subjects with untreated PD demonstrate abnormalities of postural sway. and which sway measures can best differentiate between untreated PD and control subjects ii) demonstrate if a body-worn accelerometer can measure sway abnormalities in a manner comparable to laboratory measures. and iii) determine whether sway measures are related to sever…	13	Idiopathic Parkinson	OFF	NA	60.4 ± 8.5	14.3 ± 6.9	28.15 ± 11.2	1.8 ± 0.6	NA	NA	NA	NA	NA	NA	Yes	No	No	Eyes closed + cognitive task	No	AMTI	3D Force Plate	120	3	100	10-Hz cut-off. zero-phase. low-pass Butterworth filter
Marchese 2003	10.1002/mds.10418	Observational	To verify whether balance was similarly affected in PD during concomitant performance of relatively simple cognitive as well as motor tasks and to possibly elucidate the mechanisms underlying the dual tasking effect	24	Idiopathic Parkinson	ON	NA	66.4 ± 7.9	8.9 ± 3.3	29	2.5	NA	Not specified	NA	NA	NA	NA	Yes	No	No	i) Counting backward aloud in multiples of three; ii) Motor sequence of opposition of the thumb to the second. third.fourth. and fifth finger	No	QFP	Pressure Mat	51.2	2	10	Not specified
Mirahmadi 2018	10.1159/000497041	Observational	To evaluate stability of the subjects at early stage of PD with both linear and nonlinear approaches	17	Idiopathic Parkinson	ON	NA	57.29±10.43	NA	NA	1	NA	NA	NA	NA	NA	NA	Yes	No	No	No	No	KISTLER	3D Force Plate	60	3	120	Butterworth low pass filter with cutoff frequency of 10 Hz
Morenilla 2020	10.3389/fpsyg.2020.01256	Observational	To compare postural sway changes in both PD and control subjects using a dual-task paradigm with a concurrent non-motor task to facilitate a better understanding of the role of attentional demands on postural control in PD patients during ON state. Secondly. we aimed to confirm whether this neurodegenerative pathology. regardless of the patient’s age. could affect the control of balance in an upr…	25	Idiopathic Parkinson	ON	NA	57.6 ± 11.5	4.42 ± 2.71	18.4 ± 8.69	2.0 ± 0.56	NA	751.52 ± 358.63	NA	NA	NA	NA	No	No	No	Listen to a story. using earphones. and count how many times two particular pre-established words appeared	No	KISTLER	3D Force Plate	60	1	100	Not specified
Nantel 2012	10.1016/j.parkreldis.2011.11.005	Observational	To assess the efficacy of DBS	28	Parkinson	OFF	NA	60.05 ± 8.42	9.6 ± 5.2	35.6 ± 13.3	NA	9.6 ± 2.4	NA	Not specified	NA	NA	NA	No	No	No	No	No	AMTI	3D Force Plate	20	3	100	Low-pass filtered at 4 Hz using a dual-pass. second-order Butterworth digital filter
Nantel 2012	10.1016/j.parkreldis.2011.11.005	Observational	To assess the efficacy of DBS	28	Parkinson	ON	NA	60.05 ± 8.42	9.6 ± 5.2	17.9 ± 9.3	NA	9.6 ± 2.4	Not specified	Not specified	NA	NA	NA	No	No	No	No	No	AMTI	3D Force Plate	20	3	100	Low-pass filtered at 4 Hz using a dual-pass. second-order Butterworth digital filter
Nantel 2012	10.1016/j.parkreldis.2011.11.005	Observational	To assess the efficacy of DBS	28	Parkinson	OFF	ON	60.05 ± 8.42	9.6 ± 5.2	10.9 ± 7.8	NA	9.6 ± 2.4	NA	Not specified	NA	NA	NA	No	No	No	No	No	AMTI	3D Force Plate	20	3	100	Low-pass filtered at 4 Hz using a dual-pass. second-order Butterworth digital filter
Nantel 2012	10.1016/j.parkreldis.2011.11.005	Observational	To assess the efficacy of DBS	28	Parkinson	ON	ON	60.05 ± 8.42	9.6 ± 5.2	8.4 ± 7.7	NA	9.6 ± 2.4	Not specified	Not specified	NA	NA	NA	No	No	No	No	No	AMTI	3D Force Plate	20	3	100	Low-pass filtered at 4 Hz using a dual-pass. second-order Butterworth digital filter
Nantel 2014	10.1016/j.parkreldis.2014.01.017	Observational	To determine the effect of medication on the occurrence of FOG and on different gait characteristics in both freezers and non-freezers	15	Parkinson with freezing	OFF	NA	60.5 ± 11.3	12.1 ± 5.6	38.5 ± 13.5	Not specified	NA	NA	NA	NA	NA	NA	No	No	No	No	No	AMTI	3D Force Plate	20	3	100	Low-pass filtered at 4 Hz using a dual- pass. second-order Butterworth digital filter
Nantel 2014	10.1016/j.parkreldis.2014.01.017	Observational	To determine the effect of medication on the occurrence of FOG and on different gait characteristics in both freezers and non-freezers	15	Parkinson without freezing	OFF	NA	61.3 ± 9.2	5.2 ± 2.6	21.6 ± 12.2	Not specified	NA	NA	NA	NA	NA	NA	No	No	No	No	No	AMTI	3D Force Plate	20	3	100	Low-pass filtered at 4 Hz using a dual- pass. second-order Butterworth digital filter
Nardone 2006	10.1002/mds.21015	Observational	We believed that such a protocol would challenge the postural control mechanisms in PD patients and allow detecting potential equilibrium alterations in a more sensitive way than static postural tests.	7	Idiopathic Parkinson fallers	ON	NA	65.3 ± 9.2	10.3 ± 2.1	12.6 ± 10.7	2.5 ± 0.5	NA	972.9 ± 251.7	NA	NA	NA	NA	Yes	No	No	No	No	Not specified	1D Force Plate	51	2	Not specified	Not specified
Nardone 2006	10.1002/mds.21015	Observational	We believed that such a protocol would challenge the postural control mechanisms in PD patients and allow detecting potential equilibrium alterations in a more sensitive way than static postural tests.	8	Idiopathic Parkinson non-fallers	ON	NA	68.8 ± 7.0	4.9 ± 3.0	28.8 ± 8.0	2.4 ± 0.5	NA	653.8 ± 213.1	NA	NA	NA	NA	Yes	No	No	No	No	Not specified	1D Force Plate	51	2	Not specified	Not specified
Nikaido 2018	10.1016/j.clineuro.2018.01.012	Observational	To investigate postural sway control in patients with PD or idiopathic normal pressur idrocephalus during quiescent standing and voluntary multidirectional leaning tasks with internal perturbations using a force platform	20	Parkinson	ON	NA	72.3 ± 5.6	Not specified	29.8 ± 11.4	2.58 ± 0.52	NA	Not specified	NA	NA	NA	NA	No	No	No	No	No	ZEBRIS	Pressure Mat	30	3	60	Not specified
Nocera 2010	10.1016/j.parkreldis.2010.08.008	Observational	To examine the hypothesis that that postural stability. as measured with COP displacement. in mild to moderate PD will uniquely relate to cognitive performance on tests shown to involve the dorsolateral frontal region	22	Idiopathic Parkinson	ON	NA	69.45 ± 7.07	9.70 ± 4.59	28.25 ± 4.90	1 - 2.5	NA	Not specified	NA	NA	NA	NA	No	No	No	No	No	BERTEC	3D Force Plate	20	4	360	Not specified
Oz 2023	10.1016/j.neucie.2022.11.014	Observational	To investigate the effects of bilateral STN-DBS with different stimulation frequencies (230. 130. 90 and 60 Hz and off-stimulation) on static balance scores.	20	Idiopatic Parkinson	ON	OFF	60.05 ± 7.4	9.08	NA	NA	6	290	OFF	NA	BDS OFF	NA	Yes	No	No	No	No	TECNOBODY	1D Force Plate	30	3	Not specified	Not specified
Oz 2023	10.1016/j.neucie.2022.11.014	Observational	To investigate the effects of bilateral STN-DBS with different stimulation frequencies (230. 130. 90 and 60 Hz and off-stimulation) on static balance scores.	20	Idiopatic Parkinson	ON	ON	60.05 ± 7.4	9.08	NA	NA	6	290	60	NA	DBS 60	NA	Yes	No	No	No	No	TECNOBODY	1D Force Plate	30	3	Not specified	Not specified
Oz 2023	10.1016/j.neucie.2022.11.014	Observational	To investigate the effects of bilateral STN-DBS with different stimulation frequencies (230. 130. 90 and 60 Hz and off-stimulation) on static balance scores.	20	Idiopatic Parkinson	ON	ON	60.05 ± 7.4	9.08	NA	NA	6	290	90	NA	DBS 90	NA	Yes	No	No	No	No	TECNOBODY	1D Force Plate	30	3	Not specified	Not specified
Oz 2023	10.1016/j.neucie.2022.11.014	Observational	To investigate the effects of bilateral STN-DBS with different stimulation frequencies (230. 130. 90 and 60 Hz and off-stimulation) on static balance scores.	20	Idiopatic Parkinson	ON	ON	60.05 ± 7.4	9.08	NA	NA	6	290	130	NA	DBS 130	NA	Yes	No	No	No	No	TECNOBODY	1D Force Plate	30	3	Not specified	Not specified
Oz 2023	10.1016/j.neucie.2022.11.014	Observational	To investigate the effects of bilateral STN-DBS with different stimulation frequencies (230. 130. 90 and 60 Hz and off-stimulation) on static balance scores.	20	Idiopatic Parkinson	ON	ON	60.05 ± 7.4	9.08	NA	NA	6	290	230	NA	DBS 230	NA	Yes	No	No	No	No	TECNOBODY	1D Force Plate	30	3	Not specified	Not specified
Padovan 2023	10.1007/s00415-023-11871-3	Observational	To evaluate vertigo and dizziness related anxiety and handicapped activity in different types of central vestibular disorders.	63	Cerebellar ataxia (idiopathic. CANVAS. spinocerebellar. hereditary. autoimmune. etc...)	Not specified	NA	63.6 ± 15.2	Not specified	Not specified	Not specified	NA	Not specified	NA	NA	NA	NA	Yes	Yes	Yes	No	No	KISTLER	3D Force Plate	Not specified	Not specified	40	Not specified
Padovan 2023	10.1007/s00415-023-11871-3	Observational	To evaluate vertigo and dizziness related anxiety and handicapped activity in different types of central vestibular disorders.	28	Atypical Parkinsonian syndromes (MSA-cerebellar. MSA-parkinsonian. PSP)	Not specified	NA	72.9 ± 8.7	Not specified	Not specified	Not specified	NA	Not specified	NA	NA	NA	NA	Yes	Yes	Yes	No	No	KISTLER	3D Force Plate	Not specified	Not specified	40	Not specified
Panyakaew 2015	10.1016/j.jns.2015.01.022	Observational	To determine the role of visual dependence on the postural control in early PD patients and if the findings could lead to a more effective method to clinically evaluate the subclinical PI in PD patientswho have not as yet had gait or postural complaints or findings.	30	Parkinson	OFF	NA	66.07 ± 8.54	3.70 ± 2.28	13.8 ± 11.39	2.00 ± 0.56	NA	541.71 ± 285.86	NA	NA	NA	NA	Yes	No	No	No	No	COSMOGAMMA	1D Force Plate	30	3	20	Not specified
Panyakaew 2019	10.1016/j.parkreldis.2019.07.016	Observational	To objectively compare PI in ambulatory patients with PD and APDs with eyes open and eyes closed. to test whether quantitative posturographic analysis could be used for a differential diagnosis of PD and APDs. or even between specific APDs like PSP and MSA. and to stimulate scientific discussion on the underlying pathophysiology of PI in PD and APDs.	35	Parkinson	OFF	NA	64.7 ± 8.7	8.5 ± 5.2	25.5 ± 12.6	2.7 ± 0.3	NA	731 ± 392	NA	NA	NA	NA	Yes	No	No	No	No	COSMOGAMMA	1D Force Plate	30	3	20	Not specified
Panyakaew 2019	10.1016/j.parkreldis.2019.07.016	Observational	To objectively compare PI in ambulatory patients with PD and APDs with eyes open and eyes closed. to test whether quantitative posturographic analysis could be used for a differential diagnosis of PD and APDs. or even between specific APDs like PSP and MSA. and to stimulate scientific discussion on the underlying pathophysiology of PI in PD and APDs.	35	Atypical parkinsonian disorders	OFF	NA	64.5 ± 9.5	4.4 ± 2.8	31.5 ± 11.5	2.8 ± 0.3	NA	657 ± 435	NA	NA	NA	NA	Yes	No	No	No	No	COSMOGAMMA	1D Force Plate	30	3	20	Not specified
Panyakaew 2019	10.1016/j.parkreldis.2019.07.016	Observational	To objectively compare PI in ambulatory patients with PD and APDs with eyes open and eyes closed. to test whether quantitative posturographic analysis could be used for a differential diagnosis of PD and APDs. or even between specific APDs like PSP and MSA. and to stimulate scientific discussion on the underlying pathophysiology of PI in PD and APDs.	19	Progressive supranuclear palsy	OFF	NA	69.1 ± 7.0	4.3 ± 2.6	31.2 ± 10.5	2.8 ± 0.3	NA	759 ± 441	NA	NA	NA	NA	Yes	No	No	No	No	COSMOGAMMA	1D Force Plate	30	3	20	Not specified
Panyakaew 2019	10.1016/j.parkreldis.2019.07.016	Observational	To objectively compare PI in ambulatory patients with PD and APDs with eyes open and eyes closed. to test whether quantitative posturographic analysis could be used for a differential diagnosis of PD and APDs. or even between specific APDs like PSP and MSA. and to stimulate scientific discussion on the underlying pathophysiology of PI in PD and APDs.	16	Multiple system atrophy	OFF	NA	59.1 ± 9.4	4.4 ± 3.3	31.7 ± 13.2	2.7 ± 0.3	NA	525 ± 405	NA	NA	NA	NA	Yes	No	No	No	No	COSMOGAMMA	1D Force Plate	30	3	20	Not specified
Paolucci 2018	10.1007/s10072-018-3423-1	Observational	To determine whether patients with PD. even in its early stages. have decreased limits of stability and whether changes in visual input impair their postural control by stabilometric analysis	29	Idiopathic Parkinson	ON	NA	66.1 ± 8.9	4.0 ± 2.1	Not specified	2 ± 0.6	NA	not specified	NA	NA	NA	NA	Yes	No	No	No	No	MILLETRIX	Pressure Mat	51.2	1	Not specified	Not specified
Park 2015	10.1016/j.ergon.2015.05.005	Observational	To develop a system using COP analysis that enables the evaluation of postural balance and prediction of PD.	39	Parkinson	Not Specified	NA	68.26 ± 8.20	Not specified	Not specified	Not specified	NA	not specified	NA	NA	NA	NA	Yes	No	No	No	No	CUSTOM MADE	1D Force Plate	30	2	128	Not specified
Pelykh 2015	10.1016/j.gaitpost.2014.09.021	Observational	To evaluate the benefit of the additional use of dynamical measures in Parkinson patients to describe postural abilities.	15	Parkinson with freezing	ON	NA	71.6 ± 6.0	11.5 ± 6.2	Not specified	2.4 ± 0.5	NA	Not specified	NA	NA	NA	NA	Yes	No	No	Counting loud backwards starting from 100	No	ZEBRIS	Pressure Mat	30	1	100	Second-order low-pass Butterworth filter; cut-off frequency of 10.0 Hz
Pelykh 2015	10.1016/j.gaitpost.2014.09.021	Observational	To evaluate the benefit of the additional use of dynamical measures in Parkinson patients to describe postural abilities.	17	Parkinson without freezing	ON	NA	67.9 ± 8.9	5.7 ± 4.1	Not specified	1.7 ± 0.4	NA	Not specified	NA	NA	NA	NA	Yes	No	No	Counting loud backwards starting from 100	No	ZEBRIS	Pressure Mat	30	1	100	Second-order low-pass Butterworth filter; cut-off frequency of 10.0 Hz
Perera 2018	10.1093/brain/awy216	Observational	We hypothesized that balance impairment in Parkinson’s disease is associated with deficits in intermittent and continuous sway control and that these deficits would improve with PPN DBS.	13	Parkinson	OFF	OFF	70.0 ± 6.95	10.5 ± 4.6	35.7 ± 9.5	Not specified	2.3 ± 1.5	1161.5 ± 496.7	NA	NA	NA	NA	No	No	No	No	No	AMTI	3D Force Plate	30	4	Not specified	Not specified
Perera 2018	10.1093/brain/awy216	Observational	We hypothesized that balance impairment in Parkinson’s disease is associated with deficits in intermittent and continuous sway control and that these deficits would improve with PPN DBS.	13	Parkinson	OFF	ON Peduncolopontine area stimulation	70.0 ± 6.95	10.5 ± 4.6	21.9 ± 7.9	Not specified	2.3 ± 1.5	1161.5 ± 496.7	30	NA	NA	NA	No	No	No	No	No	AMTI	3D Force Plate	30	4	Not specified	Not specified
Piras 2022	10.1016/j.humov.2021.102905	Intervention	To investigate how persons with PD responded to radial expanding optic flow stimuli during standing	11	Idiopathic Parkinson	ON	NA	75.91 ± 4.90	8.17 ± 4.00	20.51 ± 5.50	2.09 ± 0.30	NA	428.42 ± 139.30	NA	NA	White dots on a black screen 115cm from subjects' eyes	NA	No	No	No	No	No	KISTLER	3D Force Plate	30	5	1000	Low-pass filtered at 15 Hz and resampled at 500 Hz
Piras 2022	10.1016/j.humov.2021.102905	Intervention	To investigate how persons with PD responded to radial expanding optic flow stimuli during standing	11	Idiopathic Parkinson	ON	NA	75.91 ± 4.90	8.17 ± 4.00	20.51 ± 5.50	2.09 ± 0.30	NA	428.42 ± 139.30	NA	NA	Full field radial expansion	NA	No	No	No	No	No	KISTLER	3D Force Plate	30	5	1000	Low-pass filtered at 15 Hz and resampled at 500 Hz
Piras 2022	10.1016/j.humov.2021.102905	Intervention	To investigate how persons with PD responded to radial expanding optic flow stimuli during standing	11	Idiopathic Parkinson	ON	NA	75.91 ± 4.90	8.17 ± 4.00	20.51 ± 5.50	2.09 ± 0.30	NA	428.42 ± 139.30	NA	NA	Peripheral stimulation	NA	No	No	No	No	No	KISTLER	3D Force Plate	30	5	1000	Low-pass filtered at 15 Hz and resampled at 500 Hz
Piras 2022	10.1016/j.humov.2021.102905	Intervention	To investigate how persons with PD responded to radial expanding optic flow stimuli during standing	11	Idiopathic Parkinson	ON	NA	75.91 ± 4.90	8.17 ± 4.0	20.51 ± 5.50	2.09 ± 0.30	NA	428.42 ± 139.30	NA	NA	Foveal stimulation	NA	No	No	No	No	No	KISTLER	3D Force Plate	30	5	1000	Low-pass filtered at 15 Hz and resampled at 500 Hz
Qiu 2013	10.1371/journal.pone.0083309	Intervention	To examine standing postural control in samples of healthy older individuals and people with PD while wearing different insoles. under different visual conditions. on more and less stable surfaces	20	Idiopathic Parkinson	ON	NA	64.9 ± 8.9	Not specified	Not specified	1.4 ± 0.9	NA	345.8 ± 394.7	NA	Baseline	NA	NA	Yes	Yes	Yes	No	No	AMTI	3D Force Plate	30	2	1000	Not specified
Qiu 2013	10.1371/journal.pone.0083309	Intervention	To examine standing postural control in samples of healthy older individuals and people with PD while wearing different insoles. under different visual conditions. on more and less stable surfaces	20	Idiopathic Parkinson	ON	NA	64.9 ± 8.9	Not specified	Not specified	1.4 ± 0.9	NA	345.8 ± 394.7	NA	Post-treatment	Smooth insole	0	Yes	Yes	Yes	No	No	AMTI	3D Force Plate	30	2	1000	Not specified
Qiu 2013	10.1371/journal.pone.0083309	Intervention	To examine standing postural control in samples of healthy older individuals and people with PD while wearing different insoles. under different visual conditions. on more and less stable surfaces	20	Idiopathic Parkinson	ON	NA	64.9 ± 8.9	Not specified	Not specified	1.4 ± 0.9	NA	345.8 ± 394.7	NA	Post-treatment	Textured insole	0	Yes	Yes	Yes	No	No	AMTI	3D Force Plate	30	2	1000	Not specified
Raethjen 2020	10.1016/j.gaitpost.2020.09.013	Intervention	In the present study. we show that specific measures of the system capture the clinical severity of postural disturbances and a short term. low intensity training schedule can trigger postural motor learning in PD patients.	40	idiopathic Parkinson	ON	NA	72.0 ± 9.3	Not specified	24 [5.5 - 42]	2.0 - 3.5	NA	491.5 ± 90.2	NA	Baseline	NA	NA	Yes	No	No	No	Eyes open with visual feedback of COP trajectory	BIODEX	1D Force Plate	20	3	20	Not specified
Raethjen 2020	10.1016/j.gaitpost.2020.09.013	Intervention	In the present study. we show that specific measures of the system capture the clinical severity of postural disturbances and a short term. low intensity training schedule can trigger postural motor learning in PD patients.	40	idiopathic Parkinson	ON	NA	72.0 ± 9.3	NA	24 [5.5 - 42]	2.0 - 3.5	NA	491.5 ± 90.2	NA	Post-treatment	Six posturographic training session. once a week for 6 weeks	0	Yes	No	No	No	Eyes open with visual feedback of COP trajectory	BIODEX	1D Force Plate	20	3	20	Not specified
Rahmati 2019	10.1186/s12984-019-0574-0	Intervention	To investigate the neurophysiological aspects of the postural instability in PD. as well as how balance training can play a role in PD rehabilitation. with a quantitative approach	40	Parkinson	ON	NA	63.1 ± 12.1	Not specified	Not specified	Not specified	NA	not specified	NA	Baseline	NA	NA	Yes	Yes	Yes	No	No	KISTLER	3D Force Plate	70	2	1000	10Hz. 3rd order Butterworth
Rahmati 2019	10.1186/s12984-019-0574-0	Intervention	To investigate the neurophysiological aspects of the postural instability in PD. as well as how balance training can play a role in PD rehabilitation. with a quantitative approach	40	Parkinson	ON	NA	62.1 ± 12.1	Not specified	Not specified	Not specified	NA	not specified	NA	Post-treatment	Balance training for 12 sessions	0	Yes	Yes	Yes	No	No	KISTLER	3D Force Plate	70	2	1000	10Hz. 3rd order Butterworth
Ramos Pereira 2021	10.1016/j.ctcp.2021.101479	Intervention	To investigate qualitatively the acute effect of acupuncture on balance and gait in Parkinson’s disease in 7 patients.	7	Parkinson Intervention	ON	NA	62.86 ± 14.45	12.57 ± 9.69	NA	NA	NA	NA	NA	Baseline	NA	NA	No	No	No	No	No	BERTEC	3D Force Plate	30	1	not specified	not specified
Ramos Pereira 2021	10.1016/j.ctcp.2021.101479	Intervention	To investigate qualitatively the acute effect of acupuncture on balance and gait in Parkinson’s disease in 7 patients.	7	Parkinson Intervention	ON	NA	62.86 ± 14.45	12.57 ± 9.69	NA	NA	NA	NA	NA	Post-treatment	Acupuncture	NA	No	No	No	No	No	BERTEC	3D Force Plate	30	1	not specified	not specified
Ramos Pereira 2021	10.1016/j.ctcp.2021.101479	Intervention	To investigate qualitatively the acute effect of acupuncture on balance and gait in Parkinson’s disease in 7 patients.	7	Parkinson Control	ON	NA	62.86 ± 14.45	12.57 ± 9.69	NA	NA	NA	NA	NA	Baseline	NA	NA	No	No	No	No	No	BERTEC	3D Force Plate	30	1	not specified	not specified
Ramos Pereira 2021	10.1016/j.ctcp.2021.101479	Intervention	To investigate qualitatively the acute effect of acupuncture on balance and gait in Parkinson’s disease in 7 patients.	7	Parkinson Control	ON	NA	62.86 ± 14.45	12.57 ± 9.69	NA	NA	NA	NA	NA	Post-treatment	Sham Acupuncture	NA	No	No	No	No	No	BERTEC	3D Force Plate	30	1	not specified	not specified
Raymakers 2005	10.1016/j.gaitpost.2003.11.006	Observational	Not specified	21	Parkinson	Not Specified	NA	65–87	NA	NA	NA	NA	NA	NA	NA	NA	NA	Yes	Yes	No	Stroop test	No	KISTLER	3D Force Plate	60	1	10	not specified
Rezvanian 2018	10.3390/s18041102	Observational	To develop an objective method to diagnose PD motor subtypes by employing COP data and using the FFT and WT methods.	13	Tremor-dominant type PD	ON	NA	59.92 ± 9.63	1.68 ± 1.59	14.85 ± 9.85	Not specified	NA	Not specified	NA	NA	NA	NA	Yes	No	No	No	No	Not specified	3D Force Plate	20	3	100	Low-pass-filtered using a fourth-order. zero lag Butterworth filter with a cut-off frequency of 10 Hz
Rezvanian 2019	10.3390/s18041102	Observational	To develop an objective method to diagnose PD motor subtypes by employing COP data and using the FFT and WT methods.	23	Postural instability and gait difficulty Parkinson	ON	NA	70.43 ± 6.18	3.15 ± 4.55	15.08 ± 8.48	Not specified	NA	Not specified	NA	NA	NA	NA	Yes	No	No	No	No	Not specified	3D Force Plate	20	3	100	Low-pass-filtered using a fourth-order. zero lag Butterworth filter with a cut-off frequency of 10 Hz
Rocchi 2004	10.1016/S0966-6362(03)00059-6	Observational	To determine a new set of bilateral CoP parameters useful for investigating postural strategies and to evaluate their sensitivity across different treatments in subjects with PD	5	Parkinson (SNT)	OFF	OFF	59.8 ± 5.6	18.6 ± 2.1	63.6 ± 20.2	Not specified	NA	NA	NA	NA	NA	NA	No	No	No	No	No	Not specified	1D Force Plate	60	3	480	30th order low pass digital FIR filter (cutoff frequency 10 Hz) and down-sampled at 20 Hz
Rocchi 2004	10.1016/S0966-6362(03)00059-6	Observational	To determine a new set of bilateral CoP parameters useful for investigating postural strategies and to evaluate their sensitivity across different treatments in subjects with PD	5	Parkinson (SNT)	OFF	ON	59.8 ± 5.6	18.6 ± 2.1	40.2 ± 13.4	Not specified	6	NA	Not specified	NA	NA	NA	No	No	No	No	No	Not specified	1D Force Plate	60	3	480	30th order low pass digital FIR filter (cutoff frequency 10 Hz) and down-sampled at 20 Hz
Rocchi 2004	10.1016/S0966-6362(03)00059-6	Observational	To determine a new set of bilateral CoP parameters useful for investigating postural strategies and to evaluate their sensitivity across different treatments in subjects with PD	5	Parkinson (SNT)	ON	OFF	59.8 ± 5.6	18.6 ± 2.1	25.5 ± 4.5	Not specified	NA	1328.5 ± 462.2	NA	NA	NA	NA	No	No	No	No	No	Not specified	1D Force Plate	60	3	480	30th order low pass digital FIR filter (cutoff frequency 10 Hz) and down-sampled at 20 Hz
Rocchi 2004	10.1016/S0966-6362(03)00059-6	Observational	To determine a new set of bilateral CoP parameters useful for investigating postural strategies and to evaluate their sensitivity across different treatments in subjects with PD	5	Parkinson (SNT)	ON	ON	59.8 ± 5.6	18.6 ± 2.1	19.9 ± 5.6	Not specified	6	1328.5 ± 462.2	Not specified	NA	NA	NA	No	No	No	No	No	Not specified	1D Force Plate	60	3	480	30th order low pass digital FIR filter (cutoff frequency 10 Hz) and down-sampled at 20 Hz
Rocchi 2004	10.1016/S0966-6362(03)00059-6	Observational	To determine a new set of bilateral CoP parameters useful for investigating postural strategies and to evaluate their sensitivity across different treatments in subjects with PD	4	Parkinson (globus pallidus)	OFF	OFF	60.5 ± 9.7	10.5 ± 1.5	36.6 ± 8.9	Not specified	NA	NA	NA	NA	NA	NA	No	No	No	No	No	Not specified	1D Force Plate	60	3	480	30th order low pass digital FIR filter (cutoff frequency 10 Hz) and down-sampled at 20 Hz
Rocchi 2004	10.1016/S0966-6362(03)00059-6	Observational	To determine a new set of bilateral CoP parameters useful for investigating postural strategies and to evaluate their sensitivity across different treatments in subjects with PD	4	Parkinson (globus pallidus)	OFF	ON	60.5 ± 9.7	10.5 ± 1.5	27.0 ± 11.0	Not specified	6	NA	Not specified	NA	NA	NA	No	No	No	No	No	Not specified	1D Force Plate	60	3	480	30th order low pass digital FIR filter (cutoff frequency 10 Hz) and down-sampled at 20 Hz
Rocchi 2004	10.1016/S0966-6362(03)00059-6	Observational	To determine a new set of bilateral CoP parameters useful for investigating postural strategies and to evaluate their sensitivity across different treatments in subjects with PD	4	Parkinson (globus pallidus)	ON	OFF	60.5 ± 9.7	10.5 ± 1.5	24.1 ± 6.9	Not specified	NA	1154.9 ± 394.0	NA	NA	NA	NA	No	No	No	No	No	Not specified	1D Force Plate	60	3	480	30th order low pass digital FIR filter (cutoff frequency 10 Hz) and down-sampled at 20 Hz
Rocchi 2004	10.1016/S0966-6362(03)00059-6	Observational	To determine a new set of bilateral CoP parameters useful for investigating postural strategies and to evaluate their sensitivity across different treatments in subjects with PD	4	Parkinson (globus pallidus)	ON	ON	60.5 ± 9.7	10.5 ± 1.5	18.1 ± 8.3	Not specified	6	1154.9 ± 394.0	Not specified	NA	NA	NA	No	No	No	No	No	Not specified	1D Force Plate	60	3	480	30th order low pass digital FIR filter (cutoff frequency 10 Hz) and down-sampled at 20 Hz
Rocchi 2006	10.1016/j.neulet.2005.10.020	Observational	To verify if the guidelines previously suggested in would also be appropriate in populations with altered postural control. in order to further advance in the process of standardize quantitative posturography	19	Parkinson	OFF	NA	63.6 ± 8.1	14.2 ± 5.6	50.4 ± 16.4	2.5 - 5	NA	NA	NA	NA	NA	NA	No	No	No	No	No	Not specified	1D Force Plate	60	3	480	30th order low pass digital FIR filter (cutoff frequency 10 Hz) and down-sampled at 20 Hz
Rocchi 2006	10.1016/j.neulet.2005.10.020	Observational	To verify if the guidelines previously suggested in would also be appropriate in populations with altered postural control. in order to further advance in the process of standardize quantitative posturography	19	Parkinson	ON	NA	63.6 ± 8.1	14.2 ± 5.6	29.1 ± 15.4	1.5 - 4	NA	Not specified	NA	NA	NA	NA	No	No	No	No	No	Not specified	1D Force Plate	60	3	480	30th order low pass digital FIR filter (cutoff frequency 10 Hz) and down-sampled at 20 Hz
Santos 2017	10.23736/S1973-9087.16.04313-6	Intervention	To assess the efficacy of a specific balance training compared to a resistance program	19	Idiopathic Parkinson	ON	NA	67.0 ± 7.9	5.6 ± 4.2	21.7 ± 8.5	2.3 ± 0.5	NA	Not specified	NA	Baseline	NA	NA	No	No	No	No	Romberg. feet together. with EO; Romberg with eyes closed (EC); Tandem with EO; Tandem with EC; One-legged stand on the preferred leg indicated by the participant. with EO; Tandem double task with EO. which simple mathematical operation was performed by the participant concomitantly with balance performance	BIOMEC	1D Force Plate	60	Not clear (2 o 3)	100	35-Hz low-pass second-order Butterworth filter
Santos 2017	10.23736/S1973-9087.16.04313-6	Intervention	To assess the efficacy of a specific balance training compared to a resistance program	19	Idiopathic Parkinson	ON	NA	67.0 ± 7.9	5.6 ± 4.2	Not specified	Not specified	NA	Not specified	NA	Post-treatment	Resistance training. 8 weeks. twice a week	0	No	No	No	No	Romberg. feet together. with EO; Romberg with eyes closed (EC); Tandem with EO; Tandem with EC; One-legged stand on the preferred leg indicated by the participant. with EO; Tandem double task with EO. which simple mathematical operation was performed by the participant concomitantly with balance performance	BIOMEC	1D Force Plate	60	Not clear (2 o 3)	100	35-Hz low-pass second-order Butterworth filter
Santos 2017	10.23736/S1973-9087.16.04313-6	Intervention	To assess the efficacy of a specific balance training compared to a resistance program	21	Idiopathic Parkinson	ON	NA	68.5 ± 6.5	5.4 ± 5.3	21.3 ± 8.6	2.3 ± 0.6	NA	Not specified	NA	Baseline	NA	NA	No	No	No	No	Romberg. feet together. with EO; Romberg with eyes closed (EC); Tandem with EO; Tandem with EC; One-legged stand on the preferred leg indicated by the participant. with EO; Tandem double task with EO. which simple mathematical operation was performed by the participant concomitantly with balance performance	BIOMEC	1D Force Plate	60	Not clear (2 o 3)	100	35-Hz low-pass second-order Butterworth filter
Santos 2017	10.23736/S1973-9087.16.04313-6	Intervention	To assess the efficacy of a specific balance training compared to a resistance program	21	Idiopathic Parkinson	ON	NA	68.5 ± 6.5	5.4 ± 5.3	Not specified	Not specified	NA	Not specified	NA	Post-treatment	Balance training. 8 weeks. twice a week	0	No	No	No	No	Romberg. feet together. with EO; Romberg with eyes closed (EC); Tandem with EO; Tandem with EC; One-legged stand on the preferred leg indicated by the participant. with EO; Tandem double task with EO. which simple mathematical operation was performed by the participant concomitantly with balance performance	BIOMEC	1D Force Plate	60	Not clear (2 o 3)	100	35-Hz low-pass second-order Butterworth filter
Santos 2017	10.23736/S1973-9087.17.04572-5	Intervention	To assess the effects of progressive resistance exercise in patients with akinetic-rigid-subtype PD	13	Akinetic-rigid Parkinson	ON	NA	73.38 ± 8.81	10.84 ± 4.09	18.23 ± 12.07	1.92 ± 0.49	NA	457.53 ± 164	NA	Baseline	NA	NA	No	No	No	No	No	BALMA	Pressure Mat	30	3	100	10
Santos 2017	10.23736/S1973-9087.17.04572-5	Intervention	To assess the effects of progressive resistance exercise in patients with akinetic-rigid-subtype PD	13	Akinetic-rigid Parkinson	ON	NA	73.38 ± 8.81	10.84 ± 4.09	Not specified	Not specified	NA	457.53 ± 164	NA	Post-treatment	Progressive resistance training. 8 weeks. twice a week	0	No	No	No	No	No	BALMA	Pressure Mat	30	3	100	10
Santos 2017	10.23736/S1973-9087.17.04572-5	Intervention	To assess the effects of progressive resistance exercise in patients with akinetic-rigid-subtype PD	13	Akinetic-rigid Parkinson	ON	NA	73.38 ± 8.81	10.84 ± 4.09	Not specified	Not specified	NA	457.53 ± 164	NA	Post-treatment	Progressive resistance training. 8 weeks. twice a week	4	No	No	No	No	No	BALMA	Pressure Mat	30	3	100	10
Santos 2017	10.23736/S1973-9087.17.04572-5	Intervention	To assess the effects of progressive resistance exercise in patients with akinetic-rigid-subtype PD	15	Akinetic-rigid Parkinson	ON	NA	73.80 ± 7.05	10.46 ± 4.01	20.33 ± 11.76	1.86 ± 0.35	NA	473.66 ± 178	NA	Baseline	NA	NA	No	No	No	No	No	BALMA	Pressure Mat	30	3	100	10
Santos 2017	10.23736/S1973-9087.17.04572-5	Intervention	To assess the effects of progressive resistance exercise in patients with akinetic-rigid-subtype PD	15	Akinetic-rigid Parkinson	ON	NA	73.80 ± 7.05	10.46 ± 4.01	Not specified	Not specified	NA	473.66 ± 178	NA	Post-treatment	Control group	0	No	No	No	No	No	BALMA	Pressure Mat	30	3	100	10
Santos 2017	10.23736/S1973-9087.17.04572-5	Intervention	To assess the effects of progressive resistance exercise in patients with akinetic-rigid-subtype PD	15	Akinetic-rigid Parkinson	ON	NA	73.80 ± 7.05	10.46 ± 4.01	Not specified	Not specified	NA	473.66 ± 178	NA	Post-treatment	Control group	4	No	No	No	No	No	BALMA	Pressure Mat	30	3	100	10
Santos 2017	10.1080/09638288.2016.1207104	Intervention	To assess whether supervised slackline training could reduce the risk of falling in people with PD; improve their postural instability. FOG. perceptions of balance. and stability during daily living activities; and diminish the fear of falling	11	Idiopathic Parkinson	ON	NA	73.09 ± 9.81	10.72 ± 4.14	9.72 ± 4.88	2.18 ± 0.60	NA	NA	NA	Baseline	NA	NA	No	No	No	No	No	BALMA	Pressure Mat	30	3	100	cutoff frequency of 10 Hz
Santos 2017	10.1080/09638288.2016.1207104	Intervention	To assess whether supervised slackline training could reduce the risk of falling in people with PD; improve their postural instability. FOG. perceptions of balance. and stability during daily living activities; and diminish the fear of falling	11	Idiopathic Parkinson	ON	NA	73.09 ± 9.81	10.72 ± 4.14	9.72 ± 4.88	2.18 ± 0.60	NA	NA	NA	Post-treatment	6 weeks slackline	NA	No	No	No	No	No	BALMA	Pressure Mat	30	3	100	cutoff frequency of 10 Hz
Santos 2017	10.1080/09638288.2016.1207104	Intervention	To assess whether supervised slackline training could reduce the risk of falling in people with PD; improve their postural instability. FOG. perceptions of balance. and stability during daily living activities; and diminish the fear of falling	11	Idiopathic Parkinson	ON	NA	73.09 ± 9.81	10.72 ± 4.14	9.72 ± 4.88	2.18 ± 0.60	NA	NA	NA	Retest	4 weeks	4 weeks	No	No	No	No	No	BALMA	Pressure Mat	30	3	100	cutoff frequency of 10 Hz
Santos 2017	10.1080/09638288.2016.1207104	Intervention	To assess whether supervised slackline training could reduce the risk of falling in people with PD; improve their postural instability. FOG. perceptions of balance. and stability during daily living activities; and diminish the fear of falling	11	Idiopathic Parkinson	ON	NA	78.09 ± 5.24	10.90 ± 3.23	9.18 ± 8.01	1.9 ± 0.53	NA	NA	NA	Baseline	NA	NA	No	No	No	No	No	BALMA	Pressure Mat	30	3	100	cutoff frequency of 10 Hz
Santos 2017	10.1080/09638288.2016.1207104	Intervention	To assess whether supervised slackline training could reduce the risk of falling in people with PD; improve their postural instability. FOG. perceptions of balance. and stability during daily living activities; and diminish the fear of falling	11	Idiopathic Parkinson	ON	NA	78.09 ± 5.24	10.90 ± 3.23	9.18 ± 8.01	1.9 ± 0.53	NA	NA	NA	Post-treatment	6 weeks slackline	NA	No	No	No	No	No	BALMA	Pressure Mat	30	3	100	cutoff frequency of 10 Hz
Santos 2017	10.1080/09638288.2016.1207104	Intervention	To assess whether supervised slackline training could reduce the risk of falling in people with PD; improve their postural instability. FOG. perceptions of balance. and stability during daily living activities; and diminish the fear of falling	11	Idiopathic Parkinson	ON	NA	78.09 ± 5.24	10.90 ± 3.23	9.18 ± 8.01	1.9 ± 0.53	NA	NA	NA	Retest	4 weeks	4 weeks	No	No	No	No	No	BALMA	Pressure Mat	30	3	100	cutoff frequency of 10 Hz
Sato 2022	10.1155/2022/8448638	Intervention	The effects of postoperative rehabilitation combined with STNDBS on balance function in PD patients were examined	60	Parkinson	ON	OFF	60 ± 8.9	12.2 ± 4.6	18.6 ± 8.6	10.6 ± 4.1	NA	740 ± 275	NA	Baseline	NA	NA	Yes	No	No	No	No	NORAXON	Pressure Mat	30	3	Not specified	Not specified
Sato 2022	10.1155/2022/8448638	Intervention	The effects of postoperative rehabilitation combined with STNDBS on balance function in PD patients were examined	60	Parkinson	ON	ON	60 ± 8.9	12.2 ± 4.6	NA	10.6 ± 4.1	NA	NA	NA	Post Surgery	Postoperative rehabilitation 40/60 min for 14 days	14	Yes	No	No	No	No	NORAXON	Pressure Mat	30	3	Not specified	Not specified
Sato 2022	10.1155/2022/8448638	Intervention	The effects of postoperative rehabilitation combined with STNDBS on balance function in PD patients were examined	60	Parkinson	ON	OFF	60 ± 8.9	12.2 ± 4.6	NA	10.6 ± 4.1	0.82	332 ± 218	131.2 ± 6.5	Discharge	NA	0	Yes	No	No	No	No	NORAXON	Pressure Mat	30	3	Not specified	Not specified
Schieppati 1994	10.1016/0168-5597(94)90031-0	Observational	Not specified	11	Idiopatic parkinsonian	ON	NA	64 [52-75]	2.6 [1-10]	NA	NA	NA	Not specified	NA	NA	NA	NA	Yes	No	No	No	Trials with inclined posture (forward and backward)	KISTLER	3D Force Plate	51	2	10	not specified
Schieppati 1994	10.1016/0168-5597(94)90031-0	Observational	Not specified	7	Idiopatic parkinsonian with LTS	ON	NA	62 [51-75]	10 [6-13]	NA	NA	NA	Not specified	NA	NA	NA	NA	Yes	No	No	No	Trials with inclined posture (forward and backward)	KISTLER	3D Force Plate	51	2	10	not specified
Schieppati 1999	10.1136/jnnp.66.3.313	Observational	To assess the capability. if any. of normal subjects to perceive and evaluate their own stability during short periods of quiet stance under different sensorial conditions. and to determine whether a self evaluation score could be a relevant variable for further use.	20	Idiopatic parkinsonian	ON	NA	68.5 [43-79]	5.1 ± 5.1	Not specified	N=2 stage 1. N=8 stage 2. N=8 stage 3. N=2 stage 4	NA	Not specified	NA	NA	NA	NA	Yes	No	No	No	Feet together eyes open. Feet together eyes closed	KISTLER	3D Force Plate	51	5	10	not specified
Schlenstedt 2016	10.1016/j.parkreldis.2015.12.011	Observational	To assess postural asymmetry during quiet stance and during maximal forward and backward leaning to see if there is any relationship to FOG.	31	Parkinson with freezing	ON	NA	72.8 ± 7.7	9.1 ± 5.3	21.3 ± 8.7	N=2 stage 2. N=14 stage 2.5. N=14 stage 3. N=1 stage 4	NA	Not specified	NA	NA	NA	NA	No	No	No	No	No	ZEBRIS	Pressure Mat	30	1	100	Second-order low-pass Butterworth filter (cutoff frequency 10 Hz)
Schlenstedt 2016	10.1016/j.parkreldis.2015.12.011	Observational	To assess postural asymmetry during quiet stance and during maximal forward and backward leaning to see if there is any relationship to FOG.	27	Parkinson without freezing	ON	NA	72.9 ± 8.8	8.1 ± 6.2	19.9 ± 9.5	N=3 stage 2. N=15 stage 2.5. N=9 stage 3	NA	Not specified	NA	NA	NA	NA	No	No	No	No	No	ZEBRIS	Pressure Mat	30	1	100	Second-order low-pass Butterworth filter (cutoff frequency 10 Hz)
Schmit 2006	10.1007/s00221-005-0094-y	Observational	To characterize dynamic COP patterns in PD	6	Parkinson	ON	NA	70.83 ± 15.89	6.16 ± 1.06	not specified	3	NA	Not specified	Not specified	NA	NA	NA	Yes	No	No	Visuo-spatial cognitive task	No	BERTEC	3D Force Plate	30	4	100	The force platform system implemented a low-pass. anti-aliasing hardware filter with a cut-off frequency of 500 Hz. No other filtering or signal conditioning algorithms were applied to the raw data
Sebastia-Amat 2021	10.2340/16501977-2874	Observational	To explore the relationship between the Cognitive TUG and the risk of falling. and to investigate whether this parameter could be used as an explanatory parameter in fall risk in patients with PD	31	Parkinson Non-Recurrent fallers	ON	NA	67±9	6.9±4.1	27±15.3	1.9±0.7	NA	NA	NA	NA	NA	NA	Yes	No	No	No	No	FREEMED	Pressure Mat	30	NA	100	NA
Sebastia-Amat 2021	10.2340/16501977-2874	Observational	To explore the relationship between the Cognitive TUG and the risk of falling. and to investigate whether this parameter could be used as an explanatory parameter in fall risk in patients with PD	22	Parkinson Recurrent fallers	ON	NA	71.4±6.7	5.4±3.9	39.8±19.1	2.5±1	NA	NA	NA	NA	NA	NA	Yes	No	No	No	No	FREEMED	Pressure Mat	30	NA	100	NA
Sebastia-Amat 2023	10.3390/ijerph20020981	Observational	To investigate the use of static posturography as a valid method to evaluate balance performance in a PD population	52	Idiopathic Parkinson (whole sample)	ON	NA	68.50 ± 8.37	6.15 ± 4.14	31.73 ± 16.76	1.96 ± 0.79	NA	Not specified	NA	NA	NA	NA	Yes	No	No	No	No	FREEMED	Pressure Mat	30	3	100	Not specified
Sebastia-Amat 2023	10.3390/ijerph20020981	Observational	To investigate the use of static posturography as a valid method to evaluate balance performance in a PD population	17	Idiopathic Parkinson H&Y=1	ON	NA	Not specified	Not specified	Not specified	1	NA	not specified	NA	NA	NA	NA	Yes	No	No	No	No	FREEMED	Pressure Mat	30	3	100	Not specified
Sebastia-Amat 2023	10.3390/ijerph20020981	Observational	To investigate the use of static posturography as a valid method to evaluate balance performance in a PD population	20	Idiopathic Parkinson H&Y=2	ON	NA	Not specified	Not specified	Not specified	2	NA	not specified	NA	NA	NA	NA	Yes	No	No	No	No	FREEMED	Pressure Mat	30	3	100	Not specified
Sebastia-Amat 2023	10.3390/ijerph20020981	Observational	To investigate the use of static posturography as a valid method to evaluate balance performance in a PD population	15	Idiopathic Parkinson H&Y=3	ON	NA	Not specified	Not specified	Not specified	3	NA	not specified	NA	NA	NA	NA	Yes	No	No	No	No	FREEMED	Pressure Mat	30	3	100	Not specified
Severo 2016	10.17784/mtprehabjournal.2016.14.322	Intervention	To assess the immediate effects of an approach in high cervical and occipitomastoid on postural control and mobility of individuals with PD.	3	Parkinson	not specified	NA	59 [52-73]	NA	NA	NA	NA	NA	NA	Before	NA	NA	No	No	No	No	LOS	AMTI	3D Force Plate	30	3	100	4th order low pass Butterworth filter with a cutoff frequency of 10 Hz
Severo 2016	10.17784/mtprehabjournal.2016.14.322	Intervention	To assess the immediate effects of an approach in high cervical and occipitomastoid on postural control and mobility of individuals with PD.	3	Parkinson	not specified	NA	59 [52-73]	NA	NA	NA	NA	NA	NA	After	Manual Therapy Manoeuvres	NA	No	No	No	No	LOS	AMTI	3D Force Plate	30	3	100	4th order low pass Butterworth filter with a cutoff frequency of 10 Hz
Smart 2023	10.3389/fnagi.2023.1093295	Observational	We hypothesized that in testing older adults with PD during the ON-phase of their medication cycle. they would have greater CoP displacements and intermuscular coherence compared to age-matched older adults without PD. and that this group difference would be accentuated in the challenging balance condition with unipedal stance on a compliant surface.	9	Parkinson	ON	NA	70±5	6±2	13±6	NA	NA	NA	NA	NA	NA	NA	No	No	No	No	Unipedal on firm and soft surface	AMTI	3D Force Plate	60	1	1000	10 Hz low-pass filter (second order Butterworth)
Sowalsky 2017	10.1016/j.explore.2017.03.009	Intervention	To measure the effects of a dance training program on subjective and objective balance and gait measures in a person with Parkinson’s disease.	1	Parkinson	ON	NA	66	13	NA	NA	NA	NA	NA	Baseline	NA	NA	Yes	No	No	No	Narrow Stance	BERTEC	3D Force Plate	120	3	360	NA
Sowalsky 2017	10.1016/j.explore.2017.03.009	Intervention	To measure the effects of a dance training program on subjective and objective balance and gait measures in a person with Parkinson’s disease.	1	Parkinson	ON	NA	66	13	NA	NA	NA	NA	NA	Post-treatment	Dance Training 16 weeks	NA	Yes	No	No	No	Narrow Stance	BERTEC	3D Force Plate	120	3	360	NA
Spolaor 2021	10.3390/s21020560	Intervention	To investigate whether a change in the proprioception induced by this device impacts the peripheral nervous system in terms of balance and surface electromyography (sEMG) signals during gait.	20	Parkinson	Not specified	NA	67.4 ± 10.3	11.9 ± 3.2	36 ± 16.6	2.5 ± 0.5	NA	NA	NA	Before treatment	NA	NA	Yes	No	No	No	No	BERTEC	3D Force Plate	60	3	Not specified	Not specified
Spolaor 2021	10.3390/s21020560	Intervention	To investigate whether a change in the proprioception induced by this device impacts the peripheral nervous system in terms of balance and surface electromyography (sEMG) signals during gait.	20	Parkinson	Not specified	NA	67.4 ± 10.3	11.9 ± 3.2	36 ± 16.6	2.5 ± 0.5	NA	NA	NA	After treatment	8 weeks	NA	Yes	No	No	No	No	BERTEC	3D Force Plate	60	3	Not specified	Not specified
Spolaor 2021	10.3390/s21020560	Intervention	To investigate whether a change in the proprioception induced by this device impacts the peripheral nervous system in terms of balance and surface electromyography (sEMG) signals during gait.	20	Parkinson	Not specified	NA	67.4 ± 10.3	11.9 ± 3.2	36 ± 16.6	2.5 ± 0.5	NA	NA	NA	Before placebo	NA	NA	Yes	No	No	No	No	BERTEC	3D Force Plate	60	3	Not specified	Not specified
Spolaor 2021	10.3390/s21020560	Intervention	To investigate whether a change in the proprioception induced by this device impacts the peripheral nervous system in terms of balance and surface electromyography (sEMG) signals during gait.	20	Parkinson	Not specified	NA	67.4 ± 10.3	11.9 ± 3.2	36 ± 16.6	2.5 ± 0.5	NA	NA	NA	After placebo	8 weeks	NA	Yes	No	No	No	No	BERTEC	3D Force Plate	60	3	Not specified	Not specified
Suarez 2011	10.1590/s1808-86942011000500019	Observational	To understand the role of changes in one of the most important visual cues (motion) in generating alterations on the postural control model of these patients and analyzing which is the most sensitive parameter for the measurement of altered postural responses	24	Parkinson	ON	NA	66.5 ± 8.5	Not specified	Not specified	Not specified	NA	not specified	NA	NA	NA	NA	No	No	No	No	No	BRU	1D Force Plate	60	1	50	Not specified
Terra 2020	10.1080/09593985.2018.1508261	Observational	To assess the test–retest reliability of four parameters of COP in individuals with PD in different positions and while adding a cognitive task.	19	Idiopathic Parkinson	ON	NA	71 ± 7.8	5.5 ± 3.3	Not specified	2.6 ± 0.5	NA	Not specified	NA	Test	NA	NA	No	No	No	No	Romberg. feet together. with EO; Romberg with eyes closed (EC); Tandem with EO; Tandem with EC; One-legged stand on the preferred leg indicated by the participant. with EO; Tandem double task with EO. which simple mathematical operation was performed by the participant concomitantly with balance performance	BIOMEC	1D Force Plate	30	1	100	35 Hz low-pass second order Butterworth filter
Terra 2020	10.1080/09593985.2018.1508261	Observational	To assess the test–retest reliability of four parameters of COP in individuals with PD in different positions and while adding a cognitive task.	19	Idiopathic Parkinson	ON	NA	71 ± 7.8	5.5 ± 3.3	Not specified	2.6 ± 0.5	NA	Not specified	NA	Retest	NA	NA	No	No	No	No	Romberg. feet together. with EO; Romberg with eyes closed (EC); Tandem with EO; Tandem with EC; One-legged stand on the preferred leg indicated by the participant. with EO; Tandem double task with EO. which simple mathematical operation was performed by the participant concomitantly with balance performance	BIOMEC	1D Force Plate	30	1	100	35 Hz low-pass second order Butterworth filter
Terra 2022	10.1590/s1980-657420220013921	Observational	To assess a potential correlation between fatigue and posture control among individuals with PD. as well as to analyze the posture control of individuals under the category “low fatigue.” when compared to individuals under the “moderate to high fatigue” category	25	Low fatigue Parkinson	ON	NA	65.64 (10.94)	6.68 (4.8)	19.96 (9.28)	2.06 (0.48)	NA	NA	NA	NA	NA	NA	Yes	No	No	Stroop test	Tandem	BIOMEC	1D Force Plate	30	2	Not specified	Not specified
Terra 2022	10.1590/s1980-657420220013921	Observational	To assess a potential correlation between fatigue and posture control among individuals with PD. as well as to analyze the posture control of individuals under the category “low fatigue.” when compared to individuals under the “moderate to high fatigue” category	12	High Fatigue Parkinson	ON	NA	64.92 (10.78)	6.17 (4.72)	23.00 (11.16)	2.33 (0.57)	NA	NA	NA	NA	NA	NA	Yes	No	No	Stroop test	Tandem	BIOMEC	1D Force Plate	30	2	Not specified	Not specified
Tollar 2018	10.1016/j.apmr.2018.05.007	Intervention	To determine the effects of a high-intensity and highfrequency agility training using sensorimotor and visual stimuli combined with game technology on nondemented PD patients’ clinical symptoms. mobility. and standing balance.	35	Parkinson	ON	NA	67.3 ± 3.4	6.7 ± 2.3	19.3 ± 5.5	NA	NA	843.4 ± 308.8	NA	Baseline	NA	NA	Yes	No	No	No	No	MEDEVAL	1D Force Plate	20	1	NA	NA
Tollar 2018	10.1016/j.apmr.2018.05.007	Intervention	To determine the effects of a high-intensity and highfrequency agility training using sensorimotor and visual stimuli combined with game technology on nondemented PD patients’ clinical symptoms. mobility. and standing balance.	35	Parkinson	ON	NA	67.3 ± 3.4	6.7 ± 2.3	19.3 ± 5.5	NA	NA	NA	NA	Baseline	NA	NA	Yes	No	No	No	No	MEDEVAL	1D Force Plate	20	1	NA	NA
Tollar 2018	10.1016/j.apmr.2018.05.007	Intervention	To determine the effects of a high-intensity and highfrequency agility training using sensorimotor and visual stimuli combined with game technology on nondemented PD patients’ clinical symptoms. mobility. and standing balance.	35	Parkinson	ON	NA	67.3 ± 3.4	6.7 ± 2.3	12 ± 3.7	NA	NA	NA	NA	Post-treatment	high-intensity agility program. 3 weeks	NA	Yes	No	No	No	No	MEDEVAL	1D Force Plate	20	1	NA	NA
Tollar 2018	10.1016/j.apmr.2018.05.007	Intervention	To determine the effects of a high-intensity and highfrequency agility training using sensorimotor and visual stimuli combined with game technology on nondemented PD patients’ clinical symptoms. mobility. and standing balance.	35	Parkinson	ON	NA	67.3 ± 3.4	6.7 ± 2.3	12 ± 3.7	NA	NA	NA	NA	Post-treatment	high-intensity agility program. 3 weeks	NA	Yes	No	No	No	No	MEDEVAL	1D Force Plate	20	1	NA	NA
Tollar 2018	10.1016/j.apmr.2018.05.007	Intervention	To determine the effects of a high-intensity and highfrequency agility training using sensorimotor and visual stimuli combined with game technology on nondemented PD patients’ clinical symptoms. mobility. and standing balance.	20	Parkinson	ON	NA	67.6 ± 4.1	7.1 ± 2.8	18.9 ± 7.9	NA	NA	884.8 ± 332.0	NA	Baseline	Control group	NA	Yes	No	No	No	No	MEDEVAL	1D Force Plate	20	1	NA	NA
Tollar 2018	10.1016/j.apmr.2018.05.007	Intervention	To determine the effects of a high-intensity and highfrequency agility training using sensorimotor and visual stimuli combined with game technology on nondemented PD patients’ clinical symptoms. mobility. and standing balance.	20	Parkinson	ON	NA	67.6 ± 4.1	7.1 ± 2.8	18.9 ± 7.9	NA	NA	NA	NA	Baseline	Control group	NA	Yes	No	No	No	No	MEDEVAL	1D Force Plate	20	1	NA	NA
Tollar 2018	10.1016/j.apmr.2018.05.007	Intervention	To determine the effects of a high-intensity and highfrequency agility training using sensorimotor and visual stimuli combined with game technology on nondemented PD patients’ clinical symptoms. mobility. and standing balance.	20	Parkinson	ON	NA	67.6 ± 4.1	7.1 ± 2.8	18.6 ± 7.6	NA	NA	NA	NA	NA	Control group	NA	Yes	No	No	No	No	MEDEVAL	1D Force Plate	20	1	NA	NA
Tollar 2018	10.1016/j.apmr.2018.05.007	Intervention	To determine the effects of a high-intensity and highfrequency agility training using sensorimotor and visual stimuli combined with game technology on nondemented PD patients’ clinical symptoms. mobility. and standing balance.	20	Parkinson	ON	NA	67.6 ± 4.1	7.1 ± 2.8	18.6 ± 7.6	NA	NA	NA	NA	NA	Control group	NA	Yes	No	No	No	No	MEDEVAL	1D Force Plate	20	1	NA	NA
Tollar 2018	10.1159/000493127	Intervention	To directly compare the effects of 5-week-long agility exergaming (EXE) and CYC on PD patients’ mobility and clinical symptoms.	25	Parkinson	ON	NA	70.0±4.69	7.5±1.76	18.2±3.85	2.3±0.48	NA	805.2±130.83	NA	Baseline	NA	NA	Yes	No	No	No	No	MEDEVAL	1D Force Plate	20	1	NA	NA
Tollar 2018	10.1159/000493127	Intervention	To directly compare the effects of 5-week-long agility exergaming (EXE) and CYC on PD patients’ mobility and clinical symptoms.	25	Parkinson	ON	NA	70.0±4.69	7.5±1.76	18.2±3.85	2.3±0.48	NA	805.2±130.83	NA	Post-treatment	25 exercise sessions using exergaming	5 weeks	Yes	No	No	No	No	MEDEVAL	1D Force Plate	20	1	NA	NA
Tollar 2018	10.1159/000493127	Intervention	To directly compare the effects of 5-week-long agility exergaming (EXE) and CYC on PD patients’ mobility and clinical symptoms.	25	Parkinson	ON	NA	70.6±4.10	7.5±2.16	18.9±3.11	2.4±0.51	NA	786.4±120.93	NA	Baseline	NA	NA	Yes	No	No	No	No	MEDEVAL	1D Force Plate	20	1	NA	NA
Tollar 2018	10.1159/000493127	Intervention	To directly compare the effects of 5-week-long agility exergaming (EXE) and CYC on PD patients’ mobility and clinical symptoms.	25	Parkinson	ON	NA	70.6±4.10	7.5±2.16	18.9±3.11	2.4±0.51	NA	786.4±120.93	NA	Post-treatment	25 exercise sessions using stationary cycling	5 weeks	Yes	No	No	No	No	MEDEVAL	1D Force Plate	20	1	NA	NA
Tollar 2018	10.1159/000493127	Intervention	To directly compare the effects of 5-week-long agility exergaming (EXE) and CYC on PD patients’ mobility and clinical symptoms.	24	Parkinson	ON	NA	67.5±4.28	7.3±2.21	19.0±4.67	2.4±0.51	NA	825.4±126.55	NA	Baseline	NA	NA	Yes	No	No	No	No	MEDEVAL	1D Force Plate	20	1	NA	NA
Tollar 2018	10.1159/000493127	Intervention	To directly compare the effects of 5-week-long agility exergaming (EXE) and CYC on PD patients’ mobility and clinical symptoms.	24	Parkinson	ON	NA	67.5±4.28	7.3±2.21	19.0±4.67	2.4±0.51	NA	825.4±126.55	NA	Post-treatment	No exercise	5 weeks	Yes	No	No	No	No	MEDEVAL	1D Force Plate	20	1	NA	NA
Tollar 2019	10.1249/MSS.0000000000001793	Intervention	To determine the immediate and long-term effects of a 3-wk-long. high-intensity and high-frequency agility program on PD patients motor and clinical symptoms with and without a 2-yr-long high-intensity agility maintenance program	11	Parkinson	ON	NA	67.50 ± 3.91	6.50 ± 2.67	Not specified	2.50 ± 0.51	NA	774.20 ± 381.49	NA	Baseline	NA	NA	Yes	No	No	No	Narrow stance	MEDEVAL	1D Force Plate	20	1	Not specified	Not specified
Tollar 2019	10.1249/MSS.0000000000001793	Intervention	To determine the immediate and long-term effects of a 3-wk-long. high-intensity and high-frequency agility program on PD patients motor and clinical symptoms with and without a 2-yr-long high-intensity agility maintenance program	11	Parkinson	ON	NA	67.50 ± 3.91	6.50 ± 2.67	not specified	Not specified	NA	774.20 ± 381.49	NA	Post-treatment	Esercizio 5v/sett per 3 settimane + mantenimento 3v/sett per 2 anni	0	Yes	No	No	No	Narrow stance	MEDEVAL	1D Force Plate	20	1	Not specified	Not specified
Tollar 2019	10.1249/MSS.0000000000001793	Intervention	To determine the immediate and long-term effects of a 3-wk-long. high-intensity and high-frequency agility program on PD patients motor and clinical symptoms with and without a 2-yr-long high-intensity agility maintenance program	11	Parkinson	ON	NA	67.50 ± 3.91	6.50 ± 2.67	not specified	Not specified	NA	774.20 ± 381.49	NA	Post-treatment	Esercizio 5v/sett per 3 settimane + mantenimento 3v/sett per 2 anni	3	Yes	No	No	No	Narrow stance	MEDEVAL	1D Force Plate	20	1	Not specified	Not specified
Tollar 2019	10.1249/MSS.0000000000001793	Intervention	To determine the immediate and long-term effects of a 3-wk-long. high-intensity and high-frequency agility program on PD patients motor and clinical symptoms with and without a 2-yr-long high-intensity agility maintenance program	11	Parkinson	ON	NA	67.50 ± 3.91	6.50 ± 2.67	not specified	Not specified	NA	779.20 ± 378.10	NA	Post-treatment	Esercizio 5v/sett per 3 settimane + mantenimento 3v/sett per 2 anni	6	Yes	No	No	No	Narrow stance	MEDEVAL	1D Force Plate	20	1	Not specified	Not specified
Tollar 2019	10.1249/MSS.0000000000001793	Intervention	To determine the immediate and long-term effects of a 3-wk-long. high-intensity and high-frequency agility program on PD patients motor and clinical symptoms with and without a 2-yr-long high-intensity agility maintenance program	11	Parkinson	ON	NA	67.50 ± 3.91	6.50 ± 2.67	not specified	Not specified	NA	877.30 ± 395.00	NA	Post-treatment	Esercizio 5v/sett per 3 settimane + mantenimento 3v/sett per 2 anni	12	Yes	No	No	No	Narrow stance	MEDEVAL	1D Force Plate	20	1	Not specified	Not specified
Tollar 2019	10.1249/MSS.0000000000001793	Intervention	To determine the immediate and long-term effects of a 3-wk-long. high-intensity and high-frequency agility program on PD patients motor and clinical symptoms with and without a 2-yr-long high-intensity agility maintenance program	11	Parkinson	ON	NA	67.50 ± 3.91	6.50 ± 2.67	not specified	Not specified	NA	858.60 ± 427.09	NA	Post-treatment	Esercizio 5v/sett per 3 settimane + mantenimento 3v/sett per 2 anni	18	Yes	No	No	No	Narrow stance	MEDEVAL	1D Force Plate	20	1	Not specified	Not specified
Tollar 2019	10.1249/MSS.0000000000001793	Intervention	To determine the immediate and long-term effects of a 3-wk-long. high-intensity and high-frequency agility program on PD patients motor and clinical symptoms with and without a 2-yr-long high-intensity agility maintenance program	11	Parkinson	ON	NA	67.50 ± 3.91	6.50 ± 2.67	not specified	Not specified	NA	866.50 ± 438.59	NA	Post-treatment	Esercizio 5v/sett per 3 settimane + mantenimento 3v/sett per 2 anni	24	Yes	No	No	No	Narrow stance	MEDEVAL	1D Force Plate	20	1	Not specified	Not specified
Tollar 2019	10.1249/MSS.0000000000001793	Intervention	To determine the immediate and long-term effects of a 3-wk-long. high-intensity and high-frequency agility program on PD patients motor and clinical symptoms with and without a 2-yr-long high-intensity agility maintenance program	16	Parkinson	ON	NA	67.60 ± 3.26	6.80 ± 1.76	not specified	2.31 ± 0.48	NA	912.60 ± 380.10	NA	Baseline	NA	NA	Yes	No	No	No	Narrow stance	MEDEVAL	1D Force Plate	20	1	Not specified	Not specified
Tollar 2019	10.1249/MSS.0000000000001793	Intervention	To determine the immediate and long-term effects of a 3-wk-long. high-intensity and high-frequency agility program on PD patients motor and clinical symptoms with and without a 2-yr-long high-intensity agility maintenance program	16	Parkinson	ON	NA	67.60 ± 3.26	6.80 ± 1.76	not specified	Not specified	NA	912.60 ± 380.10	NA	Post-treatment	Esercizio 5v/sett per 3 settimane	0	Yes	No	No	No	Narrow stance	MEDEVAL	1D Force Plate	20	1	Not specified	Not specified
Tollar 2019	10.1249/MSS.0000000000001793	Intervention	To determine the immediate and long-term effects of a 3-wk-long. high-intensity and high-frequency agility program on PD patients motor and clinical symptoms with and without a 2-yr-long high-intensity agility maintenance program	16	Parkinson	ON	NA	67.60 ± 3.26	6.80 ± 1.76	not specified	Not specified	NA	912.60 ± 380.10	NA	Post-treatment	Esercizio 5v/sett per 3 settimane	3	Yes	No	No	No	Narrow stance	MEDEVAL	1D Force Plate	20	1	Not specified	Not specified
Tollar 2019	10.1249/MSS.0000000000001793	Intervention	To determine the immediate and long-term effects of a 3-wk-long. high-intensity and high-frequency agility program on PD patients motor and clinical symptoms with and without a 2-yr-long high-intensity agility maintenance program	16	Parkinson	ON	NA	67.60 ± 3.26	6.80 ± 1.76	not specified	Not specified	NA	960.90 ± 367.39	NA	Post-treatment	Esercizio 5v/sett per 3 settimane	6	Yes	No	No	No	Narrow stance	MEDEVAL	1D Force Plate	20	1	Not specified	Not specified
Tollar 2019	10.1249/MSS.0000000000001793	Intervention	To determine the immediate and long-term effects of a 3-wk-long. high-intensity and high-frequency agility program on PD patients motor and clinical symptoms with and without a 2-yr-long high-intensity agility maintenance program	16	Parkinson	ON	NA	67.60 ± 3.26	6.80 ± 1.76	not specified	Not specified	NA	951.70 ± 363.78	NA	Post-treatment	Esercizio 5v/sett per 3 settimane	12	Yes	No	No	No	Narrow stance	MEDEVAL	1D Force Plate	20	1	Not specified	Not specified
Tollar 2019	10.1249/MSS.0000000000001793	Intervention	To determine the immediate and long-term effects of a 3-wk-long. high-intensity and high-frequency agility program on PD patients motor and clinical symptoms with and without a 2-yr-long high-intensity agility maintenance program	16	Parkinson	ON	NA	67.60 ± 3.26	6.80 ± 1.76	not specified	Not specified	NA	977.10 ± 385.48	NA	Post-treatment	Esercizio 5v/sett per 3 settimane	18	Yes	No	No	No	Narrow stance	MEDEVAL	1D Force Plate	20	1	Not specified	Not specified
Tollar 2019	10.1249/MSS.0000000000001793	Intervention	To determine the immediate and long-term effects of a 3-wk-long. high-intensity and high-frequency agility program on PD patients motor and clinical symptoms with and without a 2-yr-long high-intensity agility maintenance program	16	Parkinson	ON	NA	67.60 ± 3.26	6.80 ± 1.76	not specified	Not specified	NA	992.50 ± 394.68	NA	Post-treatment	Esercizio 5v/sett per 3 settimane	24	Yes	No	No	No	Narrow stance	MEDEVAL	1D Force Plate	20	1	Not specified	Not specified
Tollar 2019	10.1249/MSS.0000000000001793	Intervention	To determine the immediate and long-term effects of a 3-wk-long. high-intensity and high-frequency agility program on PD patients motor and clinical symptoms with and without a 2-yr-long high-intensity agility maintenance program	20	Parkinson	ON	NA	67.6 ± 4.08	7.10 ± 2.75	not specified	2.40 ± 0.50	NA	884.80 ± 331.97	NA	Baseline	NA	NA	Yes	No	No	No	Narrow stance	MEDEVAL	1D Force Plate	20	1	Not specified	Not specified
Tollar 2019	10.1249/MSS.0000000000001793	Intervention	To determine the immediate and long-term effects of a 3-wk-long. high-intensity and high-frequency agility program on PD patients motor and clinical symptoms with and without a 2-yr-long high-intensity agility maintenance program	20	Parkinson	ON	NA	67.6 ± 4.08	7.10 ± 2.75	not specified	Not specified	NA	884.80 ± 331.97	NA	Post-treatment	No exercise	0	Yes	No	No	No	Narrow stance	MEDEVAL	1D Force Plate	20	1	Not specified	Not specified
Tollar 2019	10.1249/MSS.0000000000001793	Intervention	To determine the immediate and long-term effects of a 3-wk-long. high-intensity and high-frequency agility program on PD patients motor and clinical symptoms with and without a 2-yr-long high-intensity agility maintenance program	20	Parkinson	ON	NA	67.6 ± 4.08	7.10 ± 2.75	not specified	Not specified	NA	884.80 ± 331.97	NA	Post-treatment	No exercise	3	Yes	No	No	No	Narrow stance	MEDEVAL	1D Force Plate	20	1	Not specified	Not specified
Tollar 2019	10.1249/MSS.0000000000001793	Intervention	To determine the immediate and long-term effects of a 3-wk-long. high-intensity and high-frequency agility program on PD patients motor and clinical symptoms with and without a 2-yr-long high-intensity agility maintenance program	20	Parkinson	ON	NA	67.6 ± 4.08	7.10 ± 2.75	not specified	Not specified	NA	884.80 ± 331.97	NA	Post-treatment	No exercise	6	Yes	No	No	No	Narrow stance	MEDEVAL	1D Force Plate	20	1	Not specified	Not specified
Tollar 2019	10.1249/MSS.0000000000001793	Intervention	To determine the immediate and long-term effects of a 3-wk-long. high-intensity and high-frequency agility program on PD patients motor and clinical symptoms with and without a 2-yr-long high-intensity agility maintenance program	20	Parkinson	ON	NA	67.6 ± 4.08	7.10 ± 2.75	not specified	Not specified	NA	895.40 ± 330.61	NA	Post-treatment	No exercise	12	Yes	No	No	No	Narrow stance	MEDEVAL	1D Force Plate	20	1	Not specified	Not specified
Tollar 2019	10.1249/MSS.0000000000001793	Intervention	To determine the immediate and long-term effects of a 3-wk-long. high-intensity and high-frequency agility program on PD patients motor and clinical symptoms with and without a 2-yr-long high-intensity agility maintenance program	20	Parkinson	ON	NA	67.6 ± 4.08	7.10 ± 2.75	not specified	Not specified	NA	918.60 ± 300.33	NA	Post-treatment	No exercise	18	Yes	No	No	No	Narrow stance	MEDEVAL	1D Force Plate	20	1	Not specified	Not specified
Tollar 2019	10.1249/MSS.0000000000001793	Intervention	To determine the immediate and long-term effects of a 3-wk-long. high-intensity and high-frequency agility program on PD patients motor and clinical symptoms with and without a 2-yr-long high-intensity agility maintenance program	20	Parkinson	ON	NA	67.6 ± 4.08	7.10 ± 2.75	not specified	Not specified	NA	1006.50 ± 375.55	NA	Post-treatment	No exercise	24	Yes	No	No	No	Narrow stance	MEDEVAL	1D Force Plate	20	1	Not specified	Not specified
Tsai 2022	10.3390/jcm12010127	Observational	We tested the feasibility of combining disease-specific and balance-related measures as risk predictors to prevent future falls	20	Idiopathic Parkinson with dyskinesia	OFF	NA	65.4 ± 7.8	9.7 ± 4.7	20.3 ± 8.1	Not specified	NA	NA	NA	NA	NA	NA	No	No	No	No	No	TEKSCAN	Pressure Mat	30	3	Not specified	Not specified
Tsai 2022	10.3390/jcm12010127	Observational	We tested the feasibility of combining disease-specific and balance-related measures as risk predictors to prevent future falls	20	Idiopathic Parkinson with dyskinesia	ON	NA	65.4 ± 7.8	9.7 ± 4.7	10.9 ± 6.8	Not specified	NA	1477.1 ± 505.87	NA	NA	NA	NA	No	No	No	No	No	TEKSCAN	Pressure Mat	30	3	Not specified	Not specified
Tsai 2022	10.3390/jcm12010127	Observational	We tested the feasibility of combining disease-specific and balance-related measures as risk predictors to prevent future falls	75	Idiopathic Parkinson without dyskinesia	OFF	NA	68.9 ± 10.4	4.3 ± 3.7	17.3 ± 10	Not specified	NA	NA	NA	NA	NA	NA	No	No	No	No	No	TEKSCAN	Pressure Mat	30	3	Not specified	Not specified
Tsai 2022	10.3390/jcm12010127	Observational	We tested the feasibility of combining disease-specific and balance-related measures as risk predictors to prevent future falls	75	Idiopathic Parkinson without dyskinesia	ON	NA	68.9 ± 10.4	4.3 ± 3.7	11.5 ± 7.4	Not specified	NA	632.4 ± 443.2	NA	NA	NA	NA	No	No	No	No	No	TEKSCAN	Pressure Mat	30	3	Not specified	Not specified
Vasconcellos 2023	DOI: 10.1177/1357633X211021740	Intervention	Evaluating the short- and medium-term effects of a telerehabilitation program with exercises directed to the trunk region on postural balance deficits and gait in PD	14	Parkinson	ON	NA	66.0 ± 6.3	6.1±4.4	62.4±28.9	2.7±0.7	NA	NA	NA	Baseline	Sperimentale - protocol based on trunk and pelvic floor-strengthening exercises	Baseline	Yes	No	No	No	No	BERTEC	3D Force Plate	30	3	NA	low-passfilter (Butterworth) with a cutoff frequency of20 Hz
Vasconcellos 2023	DOI: 10.1177/1357633X211021740	Intervention	Evaluating the short- and medium-term effects of a telerehabilitation program with exercises directed to the trunk region on postural balance deficits and gait in PD	14	Parkinson	ON	NA	66.0 ± 6.3	6.1±4.4	62.4±28.9	2.7±0.7	NA	NA	NA	Post-treatment	Sperimentale - protocol based on trunk and pelvic floor-strengthening exercises	3 weeks	Yes	No	No	No	No	BERTEC	3D Force Plate	30	3	NA	low-passfilter (Butterworth) with a cutoff frequency of20 Hz
Vasconcellos 2023	DOI: 10.1177/1357633X211021740	Intervention	Evaluating the short- and medium-term effects of a telerehabilitation program with exercises directed to the trunk region on postural balance deficits and gait in PD	14	Parkinson	ON	NA	66.0 ± 6.3	6.1±4.4	62.4±28.9	2.7±0.7	NA	NA	NA	Follow up	Sperimentale - protocol based on trunk and pelvic floor-strengthening exercises	4 weeks	Yes	No	No	No	No	BERTEC	3D Force Plate	30	3	NA	low-passfilter (Butterworth) with a cutoff frequency of20 Hz
Vasconcellos 2023	DOI: 10.1177/1357633X211021740	Intervention	Evaluating the short- and medium-term effects of a telerehabilitation program with exercises directed to the trunk region on postural balance deficits and gait in PD	14	Parkinson	ON	NA	65.4 ± 10.1	6.0±4.7	71.1±21.6	2.7±0.6	NA	NA	NA	Baseline	Controllo - global exercises for upper and lower limbs	Baseline	Yes	No	No	No	No	BERTEC	3D Force Plate	30	3	NA	low-passfilter (Butterworth) with a cutoff frequency of20 Hz
Vasconcellos 2023	DOI: 10.1177/1357633X211021740	Intervention	Evaluating the short- and medium-term effects of a telerehabilitation program with exercises directed to the trunk region on postural balance deficits and gait in PD	14	Parkinson	ON	NA	65.4 ± 10.1	6.0±4.7	71.1±21.6	2.7±0.6	NA	NA	NA	Post-treatment	Controllo - global exercises for upper and lower limbs	3 weeks	Yes	No	No	No	No	BERTEC	3D Force Plate	30	3	NA	low-passfilter (Butterworth) with a cutoff frequency of20 Hz
Vasconcellos 2023	DOI: 10.1177/1357633X211021740	Intervention	Evaluating the short- and medium-term effects of a telerehabilitation program with exercises directed to the trunk region on postural balance deficits and gait in PD	14	Parkinson	ON	NA	65.4 ± 10.1	6.0±4.7	71.1±21.6	2.7±0.6	NA	NA	NA	Follow up	Controllo - global exercises for upper and lower limbs	4 weeks	Yes	No	No	No	No	BERTEC	3D Force Plate	30	3	NA	low-passfilter (Butterworth) with a cutoff frequency of20 Hz
Volpe 2014	10.1371/journal.pone.0112065	Intervention	To examine whether enhancing balance training using a WPS in a rehabilitation setting leads to a clinically meaningful effect in PD patients with balance impairment and is safe	20	Parkinson	ON	NA	66.5 [64.0 - 78.0]	6.0 [4.0 - 10.8]	42.0 [36.3-48.3]	3 [3-3]	NA	667.1 [500-780]	NA	Baseline	NA	NA	Yes	No	No	No	No	MILLETRIX	Pressure Mat	51.2	1	50	Not specified
Volpe 2014	10.1371/journal.pone.0112065	Intervention	To examine whether enhancing balance training using a WPS in a rehabilitation setting leads to a clinically meaningful effect in PD patients with balance impairment and is safe	20	Parkinson	ON	NA	66.5 [64.0 - 78.0]	6.0 [4.0 - 10.8]	36.0 [24.0-39.8]	Not specified	NA	667.1 [500-780]	NA	Post-treatment	Usual physiotherapy + Equistasi	0.25	Yes	No	No	No	No	MILLETRIX	Pressure Mat	51.2	1	50	Not specified
Volpe 2014	10.1371/journal.pone.0112065	Intervention	To examine whether enhancing balance training using a WPS in a rehabilitation setting leads to a clinically meaningful effect in PD patients with balance impairment and is safe	20	Parkinson	ON	NA	66.5 [64.0 - 78.0]	6.0 [4.0 - 10.8]	37.0 [28.0-43.8]	Not specified	NA	667.1 [500-780]	NA	Post-treatment	Usual physiotherapy + Equistasi	2	Yes	No	No	No	No	MILLETRIX	Pressure Mat	51.2	1	50	Not specified
Volpe 2014	10.1371/journal.pone.0112065	Intervention	To examine whether enhancing balance training using a WPS in a rehabilitation setting leads to a clinically meaningful effect in PD patients with balance impairment and is safe	20	Parkinson	ON	NA	69.5 [65.0 - 73.8]	6.5 [4.0 - 9.0]	39.5 [31.3-51.0]	3 [2-3]	NA	700 [356.3 - 900]	NA	Baseline	NA	NA	Yes	No	No	No	No	MILLETRIX	Pressure Mat	51.2	1	50	Not specified
Volpe 2014	10.1371/journal.pone.0112065	Intervention	To examine whether enhancing balance training using a WPS in a rehabilitation setting leads to a clinically meaningful effect in PD patients with balance impairment and is safe	20	Parkinson	ON	NA	69.5 [65.0 - 73.8]	6.5 [4.0 - 9.0]	33.5 [23.5-40.5]	Not specified	NA	701 [356.3 - 900]	NA	Post-treatment	Usual physiotherapy + Equistasi placebo	0.25	Yes	No	No	No	No	MILLETRIX	Pressure Mat	51.2	1	50	Not specified
Volpe 2014	10.1371/journal.pone.0112065	Intervention	To examine whether enhancing balance training using a WPS in a rehabilitation setting leads to a clinically meaningful effect in PD patients with balance impairment and is safe	20	Parkinson	ON	NA	69.5 [65.0 - 73.8]	6.5 [4.0 - 9.0]	38.0 [32.0-43.0]	Not specified	NA	702 [356.3 - 900]	NA	Post-treatment	Usual physiotherapy + Equistasi placebo	2	Yes	No	No	No	No	MILLETRIX	Pressure Mat	51.2	1	50	Not specified
Wodarski 2023	10.1186/s12984-023-01229-1	Observational	To utilize stock exchange indices based on trend change analyses in the evaluation of the PD stages using COP displacement signals during the activity of QS	15	Parkinson stage II	ON	NA	63±7.2	Not specified	NA	2	NA	NA	NA	NA	NA	NA	Yes	No	No	No	No	AMTI	3D Force Plate	30	3	100	dual-pass 7 Hz low-pass Butterworth flter
Wodarski 2023	10.1186/s12984-023-01229-1	Observational	To utilize stock exchange indices based on trend change analyses in the evaluation of the PD stages using COP displacement signals during the activity of QS	15	Parkinson stage III	ON	NA	69±8.6	Not specified	NA	3	NA	NA	NA	NA	NA	NA	Yes	No	No	No	No	AMTI	3D Force Plate	30	3	100	dual-pass 7 Hz low-pass Butterworth flter
Workman 2019	10.1016/j.gaitpost.2019.02.015	Observational	To assess how dopaminergic medication affected long-duration (3 min) standing balance with the eyes open and the eyes closed while dual-tasking in PD.	16	Idiopathic Parkinson	OFF	NA	67.1 ± 7.5	6.7 ± 5.8	44.4 ± 13.3	NA	NA	669.5 ± 230.6	NA	NA	NA	NA	Yes	No	No	Phoneme monitoring task	Dual task with eyes closed	NEUROCOM	1D Force Plate	180	1	Not specified	Second order Butterworth low-pass filter at 10 Hz
Workman 2019	10.1016/j.gaitpost.2019.02.015	Observational	To assess how dopaminergic medication affected long-duration (3 min) standing balance with the eyes open and the eyes closed while dual-tasking in PD.	16	Idiopathic Parkinson	ON	NA	67.1 ± 7.5	6.7 ± 5.8	24.4 ± 8.2	NA	NA	669.5 ± 230.6	NA	NA	NA	NA	Yes	No	No	Phoneme monitoring task	Dual task with eyes closed	NEUROCOM	1D Force Plate	180	1	Not specified	Second order Butterworth low-pass filter at 10 Hz
Yoon 2019	Neurology Asia 24(3):243-247	Observational	Trunk angles. gait parameters. and postural instability were examined using a three-dimensional motion analysis system. and the relationship between trunk angle and impaired motor function was clarified in patients with PD.	39	Parkinson	ON	NA	72.77 ± 8.15	3.7	21.15 ± 11.19	2.19 ± 1.02	NA	154.44 ± 278.82	NA	NA	NA	NA	No	No	No	No	No	AMTI	3D Force Plate	30	1	1000	Not specified
Yozu 2021	10.1080/01691864.2021.1948353	Observational	To assess the effects of dopaminergic medication and dual task-ing on both COP and muscle cocontraction in the standing balance of PD patients.	1	Parkinson	OFF	NA	73	3	38	4	NA	300	NA	NA	NA	NA	No	No	No	Counting backwards. serial seven	No	ANIMA	1D Force Plate	30	1	20	Not specified
Yozu 2021	10.1080/01691864.2021.1948353	Observational	To assess the effects of dopaminergic medication and dual tasking on both COP and muscle cocontraction in the standing balance of PD patients.	1	Parkinson	ON (forenoon)	NA	73	3	32	4	NA	300	NA	NA	NA	NA	No	No	No	Counting backwards. serial seven	No	ANIMA	1D Force Plate	30	1	20	Not specified
Yozu 2021	10.1080/01691864.2021.1948353	Observational	To assess the effects of dopaminergic medication and dual tasking on both COP and muscle cocontraction in the standing balance of PD patients.	1	Parkinson	ON (afternoon)	NA	73	3	27	4	NA	300	NA	NA	NA	NA	No	No	No	Counting backwards. serial seven	No	ANIMA	1D Force Plate	30	1	20	Not specified
Yozu 2021	10.1080/01691864.2021.1948353	Observational	To assess the effects of dopaminergic medication and dual tasking on both COP and muscle cocontraction in the standing balance of PD patients.	1	Parkinson	OFF	NA	70	16	16	3	NA	300	NA	NA	NA	NA	No	No	No	Counting backwards. serial seven	No	ANIMA	1D Force Plate	30	1	20	Not specified
Yozu 2021	10.1080/01691864.2021.1948353	Observational	To assess the effects of dopaminergic medication and dual tasking on both COP and muscle cocontraction in the standing balance of PD patients.	1	Parkinson	ON (forenoon)	NA	70	16	18	3	NA	300	NA	NA	NA	NA	No	No	No	Counting backwards. serial seven	No	ANIMA	1D Force Plate	30	1	20	Not specified
Yozu 2021	10.1080/01691864.2021.1948353	Observational	To assess the effects of dopaminergic medication and dual tasking on both COP and muscle cocontraction in the standing balance of PD patients.	1	Parkinson	ON (afternoon)	NA	70	16	20	3	NA	300	NA	NA	NA	NA	No	No	No	Counting backwards. serial seven	No	ANIMA	1D Force Plate	30	1	20	Not specified
Yozu 2021	10.1080/01691864.2021.1948353	Observational	To assess the effects of dopaminergic medication and dual tasking on both COP and muscle cocontraction in the standing balance of PD patients.	1	Parkinson	OFF	NA	70	16	16	3	NA	300	NA	NA	NA	NA	No	No	No	Counting backwards. serial seven	No	ANIMA	1D Force Plate	30	1	20	Not specified
Yozu 2021	10.1080/01691864.2021.1948353	Observational	To assess the effects of dopaminergic medication and dual tasking on both COP and muscle cocontraction in the standing balance of PD patients.	1	Parkinson	ON (forenoon)	NA	70	16	18	3	NA	300	NA	NA	NA	NA	No	No	No	Counting backwards. serial seven	No	ANIMA	1D Force Plate	30	1	20	Not specified
Yozu 2021	10.1080/01691864.2021.1948353	Observational	To assess the effects of dopaminergic medication and dual tasking on both COP and muscle cocontraction in the standing balance of PD patients.	1	Parkinson	ON (afternoon)	NA	70	16	20	3	NA	300	NA	NA	NA	NA	No	No	No	Counting backwards. serial seven	No	ANIMA	1D Force Plate	30	1	20	Not specified
Zarucchi 2020	10.3233/NRE-203068	Intervention	To investigate the effects of osteopathic treatment versus placebo. on postural control in PD patients with Pisa syndrome	12	Parkinson with Pisa syndrome	ON	NA	65.3 ± 7.03	0.8 ± 0.5	38.2 ± 10.1	2.58 ± 0.29	NA	623.6 ± 219.0	NA	Baseline	NA	NA	Yes	No	No	No	No	Not specified	1D Force Plate	30	1	Not specified	Not specified
Zarucchi 2020	10.3233/NRE-203068	Intervention	To investigate the effects of osteopathic treatment versus placebo. on postural control in PD patients with Pisa syndrome	12	Parkinson with Pisa syndrome	ON	NA	65.3 ± 7.03	0.8 ± 0.5	26.2 ± 6.1	Not specified	NA	623.6 ± 219.0	NA	Post-treatment	Multidisciplinary rehabilitation (4 sessions) + osteopathic treatment	0	Yes	No	No	No	No	Not specified	1D Force Plate	30	1	Not specified	Not specified
Zarucchi 2020	10.3233/NRE-203068	Intervention	To investigate the effects of osteopathic treatment versus placebo. on postural control in PD patients with Pisa syndrome	12	Parkinson with Pisa syndrome	ON	NA	70.1 ± 7.07	0.7 ± 0.3	37.9 ± 8.2	2.62 ± 0.31	NA	668.4 ± 270.3	NA	Baseline	NA	NA	Yes	No	No	No	No	Not specified	1D Force Plate	30	1	Not specified	Not specified
Zarucchi 2020	10.3233/NRE-203068	Intervention	To investigate the effects of osteopathic treatment versus placebo. on postural control in PD patients with Pisa syndrome	12	Parkinson with Pisa syndrome	ON	NA	70.1 ± 7.07	0.7 ± 0.3	26.5 ± 7.1	Not specified	NA	668.4 ± 270.3	NA	Post-treatment	Multidisciplinary rehabilitation (4 sessions) + sham osteopathic treatment	0	Yes	No	No	No	No	Not specified	1D Force Plate	30	1	Not specified	Not specified
Zawadka-Kunikowska 2014	10.1007/s40520-014-0209-z	Observational	Analyzed postural instability and cognitive function in a group of PD patients compared to groups of healthy elderly and middle-aged individuals	15	Idiopathic Parkinson	ON	NA	73.53 ± 9.52	Not specified	Not specified	N=5 stage 1; N=6 stage 2; N=4 stage 3	NA	Not specified	NA	NA	NA	NA	Yes	No	No	No	No	OLTON	1D Force Plate	32	1	Not specified	Not specified
Zawadka-Kunikowska 2022	10.3390/ijerph191912694	Observational	To analyze the influence of performing an additional cognitive task on COP displacement in early and advanced stages of patients with Parkinson’s disease compared to age-matched heathy elderly subjects. To investigate the relationship between postural instability and age and executive function (in particular. attention and working memory).	38	Idiopathic Parkinson without postural instability (H&Y≤2)	ON	NA	69.0 ± 8.6	4.0 ± 2.9	Not specified	1.7 ± 0.5	NA	373.9 ± 259.7	NA	NA	NA	NA	No	No	No	Counting backwards by one digit starting from 50	No	OLTON	1D Force Plate	32	2	Not specified	Not specified
Zawadka-Kunikowska 2022	10.3390/ijerph191912694	Observational	To analyze the influence of performing an additional cognitive task on COP displacement in early and advanced stages of patients with Parkinson’s disease compared to age-matched heathy elderly subjects. To investigate the relationship between postural instability and age and executive function (in particular. attention and working memory).	24	Idiopathic Parkinson with postural instability (H&Y≥3)	ON	NA	70.1 ± 5.4	8.17 ± 6.0	Not specified	3.27 ± 0.4	NA	699.1 ± 560.0	NA	NA	NA	NA	No	No	No	Counting backwards by one digit starting from 50	No	OLTON	1D Force Plate	32	2	Not specified	Not specified
Zulai 2020	10.1080/07420528.2019.1692350	Observational	To investigate the association between postural damage. determined using a force plate. and changes in circadian rhythms based on actimetry. in patients with PD.	18	Parkinson	ON	NA	63.3 ± 5.9	8.1 ± 4.1	Not specified	2.3 ± 0.6	NA	Not specified	NA	NA	NA	NA	No	No	No	No	Feet together. Tandem	AMTI	3D Force Plate	60	1	2000	Low-order low-pass 10Hz Butterworth filter
Zwergal 2011	10.1212/WNL.0b013e318223c79d	Observational	To determine the critical structures involved in the mechanisms of postural imbalance and falls in PSP.	16	Progressive supranuclear palsy	ON	NA	69.2 ± 7.8	4.3 ± 2.1	NA	NA	NA	Not specified	NA	NA	NA	NA	Yes	Yes	Yes	No	Eyes open+head extended (60°). eyes closed+hed extended (60°)	KISTLER	3D Force Plate	30	1	40	Not specified

## Sheet: Instructions for the test
Author & Year	Doi	Instructions ("stand as still as possible" / "stand relaxed" / not specified)	Arm position (side / crossed / not stated)	Barefoot (stated /not stated / derived from figures)	Visual target (specific point /straight away / not stated)	Distance from the visual target (m)	Height of the visual target (eye-level / cm)	Quiet room (controlled / not specified)	Foot position (stated / not stated)	Foot position - Feet together	Foot position - Comfortable position	Foot position - Comfortable/standardized position but kept constant across sessions	Foot position - Shoulder width	Foot position - Hip width	Foot position - Distance between heels (cm)	Foot position - Distance between malleoli (cm)	Foot position - Other distances (cm)	Foot position - Feet parallel	Foot position - Angle between feet (°)
Ahn 2022	10.1007/s12311-022-01416-1	Not specified	Not stated	Not stated	Not stated			Not specified	Not stated
Ali 2021	10.1016/j.jns.2021.118054	Not specified	Not stated	Not stated	Straight away			Not specified	Not stated
Apthorp 2020	10.1136/bmjno-2020-000086	Relaxed	Not stated	Not stated	Not stated			Not specified	Stated			x
Armand 2009	10.1016/j.parkreldis.2008.08.007	Not specified	Not stated	Not stated	Not stated			Not specified	Stated			x
Ayan 2023	10.1016/j.scispo.2022.09.010	Not specified	Not stated	Not stated	Not stated			Not specified	Not stated
Bacha 2021	10.6063/motricidade.20207	As still as possible	Side	Not stated	Not stated			Not specified	Not stated
Bao 2023	10.1186/s12883-023-03386-1	As still as possible	Side	Stated	Not stated			Not specified	Stated				x		20±3				20±2
Baratto 2002	10.1123/mcj.6.3.246	Relaxed	Side	Stated	Specific Point	1.5		Not specified	Stated						2				20
Barbieri 2016	10.1016/j.humov.2015.12.009	Relaxed	Not stated	Not stated	Specific Point	1	Eye-level	Not specified	Stated					x				x
Barbieri 2019	10.1016/j.humov.2018.10.008	Relaxed	Not stated	Not stated	Specific Point	1	Eye-level	Not specified	Stated					x				x
Bekkers 2014	10.3389/fnhum.2014.00939	Relaxed	Crossed	Stated	Not stated			Not specified	Stated						15				10
Bekkers 2018	10.1177/1545968318761121	Relaxed	Not stated	Not stated	Not stated			Not specified	Not stated
Bello 2013	10.1016/j.gaitpost.2013.02.005	As still as possible	Not stated	Not stated	Not stated			Not specified	Stated								10cm apart	x
Beretta 2015	10.1371/journal.pone.0137722	Relaxed	Not stated	Not stated	Specific point	1	Eye-level	Not specified	Stated			x		x
Blaszczyk 2007	10.1007/s00221-007-1024-y	Relaxed	Not stated	Stated	Specific point	2	160	Not specified	Stated			x
Blaszczyk 2011	10.1016/j.humov.2010.07.017	As still as possible	Side	Stated	Specific point	2	160	Not specified	Stated	x		x
Blaszczyk 2016	10.1016/j.gaitpost.2015.10.014	Relaxed	Side	Stated	Not stated			Not specified	Stated			x
Bonnet 2020	10.1111/ejn.14870	Not specified	Not stated	Stated	Specific point	3.75		Not specified	Stated						14				17
Brachman 2021	10.1016/j.gaitpost.2021.04.036	As still as possible	Side	Stated	Specific point	3		Not specified	Not stated
Buated 2016	10.1177/2333721416673751	Relaxed	Not stated	Not stated	Specific point	3		Not specified	Stated								medial borders 10cm
Burleigh 1995	10.1017/s0317167100039470	Relaxed	Crossed	Not stated	Straight away			Not specified	Not stated
Cabeleira 2019	10.1111/ejn.14328	As still as possible	Not stated	Stated	Specific point	1		Not specified	Stated		x
Cabrera-Martos 2020	10.1177/0269215520918631	Not specified	Not stated	Not stated	Not stated			Not specified	Not stated
Cancela 2021	10.12809/ajgg-2020-449-oa	Not specified	Side	Not stated	Not stated			Not specified	Stated					x
Cardoso da Silva 2017	10.1515/humo-2017-0031	Not specified	Not stated	Stated	Not stated			Not specified	Stated								10cm	x
Carpinella 2017	10.1016/j.apmr.2016.11.003	Not specified	Not stated	Not stated	Not stated			Not specified	Not stated
Chastan 2008	10.1002/mds.21840	Not specified	Side	Not stated	Specific point	5		Not specified	Stated			x
Chen 2021	10.1590/0004-282X-ANP-2020-0285	As still as possible	Not stated	Not stated	Specific point	1		Not specified	Stated			x
Colnat-Coulbois 2004	10.1136/jnnp.2004.047829	Relaxed	Side	Stated	Specific point	2		Not specified	Stated										30
Colnat-Coulbois 2011	10.1016/j.neuroscience.2011.04.043	As still as possible	Side	Stated	Straight away			Not specified	Stated			x
Correa 2019	doi: 10.1111/ejn.14522	As still as possible	Side	Stated	Specific point			Not specified	Stated			x
D'Andrea Greve 2014	10.1097/PHM.0b013e3182a92aa9	As still as possible	Side	Stated	Specific point	1	Eye-level	Not specified	Stated			x
Dallaire 2024	10.1016/j.exger.2024.112360	Not specified	Side	Stated	Specific point	2	Eye-level	Not specified	Stated			x
Dana 2021	10.1007/s10072-021-05184-4	Relaxed	Not stated	Not stated	Specific point	3		Not specified	Stated				x
de Carvalho Costa 2022	10.1016/j.gaitpost.2022.07.250	As still as possible	Not stated	Stated	Specific point	1	Eye-level	Not specified	Stated			x		x				x
De la Casa-Fages 2017	10.1016/j.gaitpost.2016.12.025	Not specified	Not stated	Not stated	Not stated			Not specified	Stated						15cm apart
Degani 2020	10.1177/1179573520922645	Not specified	Crossed	Stated	Specific point	2	Eye-level	Not specified	Stated								10cm apart	x
Donà 2016	10.1016/j.physio.2015.08.009	Relaxed	Side	Not stated	Not stated			Not specified	Not stated
Ehgoetz Martens 2016	10.24947/baojn/2/3/122	Not specified	Side	Not stated	Not stated			Not specified	Not stated
Espinoza-Valdes 2021	10.3390/ijerph18010249	As still as possible	Side	Not stated	Specific point	1		Controlled	Stated						3			x
Fadil 2023	10.1007/s13239-023-00685-z	Not specified	Not stated	Not stated	Not stated			Not specified	Not stated
Fernandes 2015	10.1016/j.gaitpost.2015.06.188	Relaxed	Not stated	Stated	Specific point	2	Eye-level	Not specified	Not stated
Ferreira-Barbosa 2015	10.1590/0004-282X20150153	Not specified	Side	Stated	Not stated			Not specified	Stated			x					5cm apart
Ferreira-Peruzzo 2023	10.1080/00207454.2023.2273765	As still as possible	Side	Stated	Specific point		Eye-level	Not specified	Stated				x					x
Franzoni 2018	10.1055/s-0043-124757	Not specified	Side	Stated	Specific point			Not specified	Stated	x
Geroin 2015	10.1016/j.parkreldis.2015.04.020	Not specified	Side	Stated	Not stated			Not specified	Stated							3			12
Geroin 2019	https://doi.org/10.1155/2019/9026890	Not specified	Not stated	Not stated	Not stated			Not specified	Stated							3			12
Gervasoni 2015	10.1111/ane.12388	As still as possible	Not stated	Not stated	Not stated			Not specified	Stated							3			12
Geurts 2010	10.1016/j.gaitpost.2010.09.018	As still as possible	Not stated	Stated	Not stated			Not specified	Stated						8.4				9
Guehl 2006	10.1007/s00221-005-0202-z	Relaxed	Side	Not stated	Specific point			Not specified	Not stated
Gulcan 2022	10.1007/s13760-022-02147-0	Not specified	Not stated	Not stated	Not stated			Not specified	Not stated
Halmi 2019	10.1016/j.brainresbull.2019.07.001	Relaxed	Not stated	Not stated	Not stated			Not specified	Not stated
Han 2013	10.1589/jpts.25.1433	Not specified	Not stated	Not stated	Not stated			Not specified	Not stated
Hasegawa 2021	10.1080/09593985.2019.1695302	Relaxed	Crossed	Stated	Not stated			Not specified	Stated						10				10
High 2018	10.1016/j.gaitpost.2018.05.010	As still as possible	Side	Stated	Not stated			Not specified	Stated	x
Iwai 2021	10.1002/pri.1921	As still as possible	Side	Stated	Specific point	2	Eye-level	Not specified	Stated							10
Jazaeri 2018	10.1371/journal.pone.0192168	As still as possible	Side	Stated	Straight away			Not specified	Not stated
Jehu 2018	10.1016/j.gaitpost.2018.07.181	Relaxed	Side	Not stated	Straight away			Not specified	Stated		x
Johnson 2013	10.1002/mds.25449	Not specified	Not stated	Stated	Not stated			Not specified	Stated								Medial borders 5cm apart
Johnson 2015	10.1016/j.gaitpost.2015.03.346	As still as possible	Side	Stated	Specific point	1	Eye-level	Not specified	Stated			x			5				Comfortable
Kamieniarz 2021	10.1371/journal.pone.0245353	As still as possible	Side	Stated	Specific point	1.5		Not specified	Stated				x
Karimi 2015	10.1142/S0219519415300045	Not specified	Not stated	Not stated	Not stated			Not specified	Not stated
Kim 2016	10.5103/KJSB.2016.26.3.293	As still as possible	Not stated	Stated	Straight away			Not specified	Stated	x
Kim 2017	10.1186/s12984-017-0225-2	As still as possible	Not stated	Not stated	Straight away			Not specified	Stated				x
Korkusuz 2023	10.1080/01616412.2022.2149510	As still as possible	Not stated	Not stated	Specific point			Not specified	Stated				x
Kudrevatykh 2020	10.1016/j.neucli.2020.07.001	Not specified	Not stated	Not stated	Not stated			Not specified	Stated									x
Kwon 2020	10.1142/S0219519420400138	As still as possible	Not stated	Not stated	Specific point			Not specified	Stated			x
Kwon 2023	10.1155/2023/9688025	As still as possible	Not stated	Not stated	Specific point			Not specified	Stated			x
Kwon 2023	10.1142/S0219519423401036	As still as possible	Not stated	Not stated	Not stated			Not specified	Stated			x
Lahr 2015	10.2466/15.PMS.121c26x0	Relaxed	Side	Not stated	Not stated			Not specified	Stated			x
Lauretani 2016	10.1007/s40520-015-0437-x	As still as possible	Not stated	Stated	Not stated			Not specified	Not stated
Lazarotto 2020	10.1002/pri.1844	As still as possible	Side	Stated	Not stated			Not specified	Stated	x
Lee 2016	10.1016/j.parkreldis.2016.02.015	As still as possible	Side	Stated	Not stated			Not specified	Stated								10cm apart
Li 2020	10.1123/jab.2019-0400	As still as possible	Side	Stated	Specific point	1.5	Eye-level	Not specified	Stated				x						15
Mancini 2011	10.1016/j.parkreldis.2011.05.010	Relaxed	Crossed	Not stated	Specific point	6		Not specified	Stated						10				Comfortable
Marchese 2003	10.1002/mds.10418	As still as possible	Side	Stated	Specific point	0.5	Eye-level	Not specified	Stated	x									30
Mirahmadi 2018	10.1159/000497041	As still as possible	Not stated	Not stated	Specific point	2	Eye-level	Not specified	Stated		x
Morenilla 2020	10.3389/fpsyg.2020.01256	As still as possible	Side	Not stated	Specific point	1	Eye-level	Not specified	Stated					x					30
Nantel 2012	10.1016/j.parkreldis.2011.11.005	Relaxed	Not stated	Not stated	Not stated			Not specified	Stated								standardized to be between 16% and 19% of each subject’s height
Nantel 2014	10.1016/j.parkreldis.2014.01.017	Relaxed	Not stated	Not stated	Not stated			Not specified	Stated								standardized to be between 16% and 19% of each subject’s height
Nardone 2006	10.1002/mds.21015	Relaxed	Not stated	Not stated	Not stated			Not specified	Stated								10cm apart	x
Nikaido 2018	10.1016/j.clineuro.2018.01.012	Relaxed	Side	Stated	Specific point	1.5	Eye-level	Not specified	Stated						10
Nocera 2010	10.1016/j.parkreldis.2010.08.008	As still as possible	Not stated	Not stated	Not stated			Not specified	Stated		x
Oz 2023	10.1016/j.neucie.2022.11.014	Not specified	Not stated	Stated	Not stated			Not specified	Stated								8cm apart
Padovan 2023	10.1007/s00415-023-11871-3	Relaxed	Side	Not stated	Not stated			Not specified	Stated	x									30
Panyakaew 2015	10.1016/j.jns.2015.01.022	Relaxed	Side	Stated	specific point	1		Controlled	Stated						2				30
Panyakaew 2019	10.1016/j.parkreldis.2019.07.016	Relaxed	Side	Stated	Specific point	1		Controlled	Stated						2				30
Paolucci 2018	10.1007/s10072-018-3423-1	Relaxed	Side	Not stated	Specific point	1.5	Eye-level	Controlled	Stated						3				30
Park 2015	10.1016/j.ergon.2015.05.005	Relaxed	Side	Stated	Not stated			Not specified	Not stated
Pelykh 2015	10.1016/j.gaitpost.2014.09.021	As still as possible	Side	Not stated	Straight away			Not specified	Stated				x
Perera 2018	10.1093/brain/awy216	Relaxed	Not stated	Not stated	Specific point	1.5		Controlled	Stated			x
Piras 2022	10.1016/j.humov.2021.102905	Not specified	Side	Not stated	Specific point	1.15	Eye-level	Not specified	Stated				x
Qiu 2013	10.1371/journal.pone.0083309	Not specified	Side	Stated	Specific point		Eye-level	Not specified	Stated								10cm
Raethjen 2020	10.1016/j.gaitpost.2020.09.013	As still as possible	Not stated	Not stated	Not stated			Not specified	Stated					x
Rahmati 2019	10.1186/s12984-019-0574-0	Not specified	Not stated	Not stated	Not stated			Not specified	Not stated
Ramos Pereira 2021	10.1016/j.ctcp.2021.101479	Not specified	Not stated	Stated	Not stated			Controlled	Not stated
Raymakers 2005	10.1016/j.gaitpost.2003.11.006	As still as possible	Not stated	Stated	Specific point	1.5	Eye-level	Not specified	Stated								4cm	x
Rezvanian 2018	10.3390/s18041102	Relaxed	Side	Stated	Straight away			Not specified	Stated				x
Rocchi 2004	10.1016/S0966-6362(03)00059-6	Relaxed	Side	Stated	Not stated			Not specified	Stated		x
Rocchi 2006	10.1016/j.neulet.2005.10.020	Not specified	Crossed	Stated	Straight away			Not specified	Stated		x
Santos 2017	10.23736/S1973-9087.16.04313-6	Not specified	Side	Stated	Specific point	2	Eye-level	Not specified	Stated			x
Santos 2017	10.23736/S1973-9087.17.04572-5	As still as possible	Akimbo	Stated	Specific point	2.5	165	Not specified	Stated								17cm
Santos 2017	10.1080/09638288.2016.1207104	As still as possible	Akimbo	Stated	Specific point	2.5	165	Not specified	Stated								17cm
Sato 2022	10.1155/2022/8448638	Not specified	Not stated	Not stated	Not stated			Not specified	Not stated
Schieppati 1994	10.1016/0168-5597(94)90031-0	As still as possible	Side	Stated	Specific point	0.5	Eye-level	Not specified	Stated								10cm apart	x
Schieppati 1999	10.1136/jnnp.66.3.313	As still as possible	Side	Stated	Specific point	0.5	Eye-level	Not specified	Stated								10cm apart
Schlenstedt 2016	10.1016/j.parkreldis.2015.12.011	Relaxed	Akimbo	Stated	Straight away			Not specified	Stated						11
Schmit 2006	10.1007/s00221-005-0094-y	Relaxed	Side	Not stated	Straight away			Not specified	Stated				x
Sebastia-Amat 2021	10.2340/16501977-2874	Not specified	Not stated	Not stated	Not stated			Not specified	Not stated
Sebastia-Amat 2023	10.3390/ijerph20020981	As still as possible	Side	Not stated	Specific point	1.5	Eye-level	Not specified	Stated				x
Severo 2016	10.17784/mtprehabjournal.2016.14.322	Not specified	Side	Stated	Straight away	1		Not specified	Stated			x
Smart 2023	10.3389/fnagi.2023.1093295	Relaxed	Crossed	Not stated	Straight away			Not specified	Stated				x
Sowalsky 2017	10.1016/j.explore.2017.03.009	Not specified	Not stated	Not stated	Not stated			Not specified	Not stated
Spolaor 2021	10.3390/s21020560	As still as possible	Side	Not stated	Not stated			Not specified	Stated										30
Suarez 2011	10.1590/s1808-86942011000500019	Not specified	Not stated	Not stated	Not stated			Not specified	Stated								8cm between toes
Terra 2020	10.1080/09593985.2018.1508261	As still as possible	Side	Stated	Straight away			Not specified	Stated						10			x
Terra 2022	10.1590/s1980-657420220013921	As still as possible	Side	Stated	Straight away			Not specified	Stated						10			x
Tollar 2018	10.1016/j.apmr.2018.05.007	Not specified	Not stated	Not stated	Not stated			Not specified	Stated								Wide
Tollar 2018	10.1159/000493127	Not specified	Not stated	Not stated	Not stated			Not specified	Stated								Wide
Tollar 2019	10.1249/MSS.0000000000001793	Not specified	Not stated	Not stated	Not stated			Not specified	Stated								Wide
Tsai 2022	10.3390/jcm12010127	Relaxed	Side	Stated	Specific point			Not specified	Stated	x
Vasconcellos 2023	10.1177/1357633X211021740	Not specified	Not stated	Stated	Not stated			Not specified	Not stated
Volpe 2014	10.1371/journal.pone.0112065	Not specified	Side	Stated	Specific point	1	Eye-level	Not specified	Stated										30
Wodarski 2023	10.1186/s12984-023-01229-1	Relaxed	Not stated	Stated	Specific point	5		Not specified	Stated				x
Workman 2019	10.1016/j.gaitpost.2019.02.015	Not specified	Not stated	Not stated	Not stated			Controlled	Not stated
Yoon 2019	Neurology Asia 24(3):243-247	Not specified	Not stated	Not stated	Not stated			Not specified	Stated								Feet 10cm apart
Yozu 2021	10.1080/01691864.2021.1948353	Not specified	Not stated	Not stated	Not stated			Not specified	Stated								Space between the feet as half of the foot length
Zarucchi 2020	10.3233/NRE-203068	Not specified	Not stated	Not stated	Not stated			Not specified	Not stated
Zawadka-Kunikowska 2014	10.1007/s40520-014-0209-z	Not specified	Not stated	Not stated	Not stated			Not specified	Stated						2				30
Zawadka-Kunikowska 2022	10.3390/ijerph191912694	Relaxed	Not stated	Not stated	Not stated			Not specified	Stated						2				30
Zulai 2020	10.1080/07420528.2019.1692350	As still as possible	Side	Derived from figures	Specific point	2	Eye-level	Not specified	Stated				x
Zwergal 2011	10.1212/WNL.0b013e318223c79d	Not specified	Side	Not stated	Not stated			Not specified	Stated	x									30

## Sheet: Posturographic parameters
Author & Year	DOI	Diagnosis	Drug ON/OFF	Deep Brain Stimulation ON/OFF	Age	Disease duration (years)	UPDRS III	Hoehn & Yahr	DBS duration (months)	Drug dosage (mg/day)	DBS frequency	Testing condition	Intervention	Follow-up duration (starting from the end of the intervention period) (months)	Duration of the balance trial (sec)	Number of trials	Sampling frequency (Hz)	Filters	Area not precisely defined	95% ellipse area (mm2)	90% ellipse area (mm2)	95% circonference area (mm2)	Area rettangolo 100% punti (mm2)	Area dei quadratini attraversati dal COP (mm2)	Area somma dei triangoli (mm2) - dipende dal tempo	Area per unit of time (mm2/s)	Area from vectorial analysis (mm2/s)	Log-transformed sway area	Sway area / base of support	Surface length ratio (length/area)	RMS/SD_AP (mm)	RMS/SD_ML (mm)	RMS/SD (mm)	Vel_AP (mm/s) SP/T	vel_ML (mm/s) SP/T	Velocity (mm/s) SP/T	Instantaneous velocity_AP (mm/s)	Instantaneous velocity_ML (mm/s)	Instantaneous velocity (mm/s)	SD of instantaneous velocity_AP	SD of instantaneous velocity_ML	RMS/SD of instantaneous velocity (mm/s)	Log-transformed SD of AP_sway	Log-trasnformed SD of ML_sway	COP length_AP (mm)	COP length_ML (mm)	COP length (mm)	COP length normalized	Locus length per unit area (mm)
Ahn 2022	10.1007/s12311-022-01416-1	Probable Multiple system atrophy - cerebellar subtype	Not Specified	OFF	57.5 ± 4.9	2.9 ± 1.2	NA	NA	NA	NA	NA	Baseline	NA	NA	Not specified	Not specified	not specified	Not specified	53 ± 36																	21.3 ± 9.1
Ahn 2022	10.1007/s12311-022-01416-1	Probable Multiple system atrophy - cerebellar subtype	Not Specified	tDCS-primary motor cortex	57.5 ± 4.9	2.9 ± 1.2	NA	NA	NA	NA	NA	Post-treatment	tDCS-primary motor cortex	0	Not specified	Not specified	not specified	Not specified	45 ± 29																	20.0 ± 8.5
Ahn 2022	10.1007/s12311-022-01416-1	Probable Multiple system atrophy - cerebellar subtype	Not Specified	OFF	57.5 ± 4.9	2.9 ± 1.2	NA	NA	NA	NA	NA	Baseline	NA	NA	Not specified	Not specified	not specified	Not specified	46 ± 33																	20.9 ± 10.8
Ahn 2022	10.1007/s12311-022-01416-1	Probable Multiple system atrophy - cerebellar subtype	Not Specified	tDCS-cerebellum	57.5 ± 4.9	2.9 ± 1.2	NA	NA	NA	NA	NA	Post-treatment	tDCS-cerebellum	0	Not specified	Not specified	not specified	Not specified	72 ± 82																	22.9 ± 12.8
Ahn 2022	10.1007/s12311-022-01416-1	Probable Multiple system atrophy - cerebellar subtype	Not Specified	OFF	57.5 ± 4.9	2.9 ± 1.2	NA	NA	NA	NA	NA	Baseline	NA	NA	Not specified	Not specified	not specified	Not specified	43 ± 31																	19.5 ± 8.3
Ahn 2022	10.1007/s12311-022-01416-1	Probable Multiple system atrophy - cerebellar subtype	Not Specified	tDCS-sham	57.5 ± 4.9	2.9 ± 1.2	NA	NA	NA	NA	NA	Post-treatment	tDCS-sham	0	Not specified	Not specified	not specified	Not specified	39 ± 27																	19.8 ± 9.3
Ali 2021	10.1016/j.jns.2021.118054	Progressive supranuclear palsy	OFF	NA	70.4 ± 7.1	4.4 ± 2.8	NA	NA	NA	NA	NA	NA	NA	NA	30	1	600	Not specified													63 ± 38	30 ± 15	70 ± 39
Apthorp 2020	10.1136/bmjno-2020-000086	Parkinson	ON	NA	67.12 ± 8.83	6.69 ± 4.85	Not specified	Not specified	NA	Not specified	NA	NA	NA	NA	90	1	Not specified	Not specified										2.41 ± 0.18															0.73 ± 0.05	0.48 ± 0.10
Armand 2009	10.1016/j.parkreldis.2008.08.007	Parkinson with Levodopa-Indiced Dyskinesia	OFF	NA	64.64 ± 7.66	12.09 ± 5.77	49.91 ± 8.88	3.55 ± 0.52	NA	NA	NA	NA	NA	NA	30	1	104.17	Low-pass filter at 7.5 Hz		385.1 ± 239.3																											371.4 ± 106.7
Armand 2009	10.1016/j.parkreldis.2008.08.007	Parkinson with Levodopa-Indiced Dyskinesia	ON	NA	64.64 ± 7.66	12.09 ± 5.77	20.73 ± 7.67	1.73 ± 0.65	NA	Not specified	NA	NA	NA	NA	30	1	104.17	Low-pass filter at 7.5 Hz		2035.4 ± 2742.7																											888.4 ± 704.2
Ayan 2023	10.1016/j.scispo.2022.09.010	Parkinson	ON	NA	71.09 ± 6.72	Not specified	7.00 ± 4.47	1.41 ± 0.74	NA	Not specified	NA	Baseline	NA	NA	Not specified	Not specified	Not specified	not specified	118.84 ± 67.90																												254.03 ± 103.29
Ayan 2023	10.1016/j.scispo.2022.09.010	Parkinson	ON	NA	71.09 ± 6.72	Not specified	5.18 ± 4.98	Not specified	NA	Not specified	NA	Post-treatment	Stretching. once a week for 8 weeks	0	Not specified	Not specified	Not specified	not specified	104.09 ± 38.71																												261.28 ± 118.28
Ayan 2023	10.1016/j.scispo.2022.09.010	Parkinson	ON	NA	65.25 ± 8.90	Not specified	6.42 ± 6.40	2.13 ± 1.07	NA	Not specified	NA	Baseline	NA	NA	Not specified	Not specified	Not specified	not specified	101.37 ± 49.56																												214.44 ± 87.39
Ayan 2023	10.1016/j.scispo.2022.09.010	Parkinson	ON	NA	65.25 ± 8.90	Not specified	6.33 ± 6.20	Not specified	NA	Not specified	NA	Post-treatment	Hatha Yoga. once a week for 8 weeks	0	Not specified	Not specified	Not specified	not specified	93.88 ± 42.10																												217.34 ± 83.62
Bacha 2021	10.6063/motricidade.20207	Idiopathic Parkinson	Not Specified	NA	63.4 (56.7 - 70.1)	Not specified	Not specified	1.85 (1.4 - 2.3)	NA	not specified	NA	Baseline	NA	NA	60	1	50	Not specified		240 ± 320																7 ± 6
Bacha 2021	10.6063/motricidade.20207	Idiopathic Parkinson	Not Specified	NA	63.4 (56.7 - 70.1)	Not specified	Not specified	Not specified	NA	not specified	NA	Post-treatment	Virtual reality. twice a week for 7 weeks	0	60	1	50	Not specified		270 ± 480																8 ± 3
Bacha 2021	10.6063/motricidade.20207	Idiopathic Parkinson	Not Specified	NA	63.4 (56.7 - 70.1)	Not specified	Not specified	Not specified	NA	not specified	NA	Post-treatment	Virtual reality. twice a week for 7 weeks	1	60	1	50	Not specified		270 ± 310																9 ± 3
Bao 2023	10.1186/s12883-023-03386-1	Parkinson	ON	NA	68.2 ± 6.1	3.96 ± 1.84	21.9 ± 8.8	2.17 ± 0.64	NA	Not specified	NA	NA	NA	NA	60	3	500	10 Hz. fourth-order. low-pass Butterworth filter		3567 ± 986											3.26 ± 2.34	0.00765 ± 0.001		44 ± 20	29 ± 6										1391.1 ± 209	1597.7 ± 217
Baratto 2002	10.1123/mcj.6.3.246	Parkinson	Not Specified	NA	70 ± 6	2	NA	NA	NA	NA	NA	NA	NA	NA	30	3	50	low-pass filtered with a 2th order Butterworth filter (cutoff frequency 10 Hz)							13.1±9.9						NA	NA		NA	NA	13.6 ± 6									13.7 ± 5.8	13.2 ± 6.0
Barbieri 2016	10.1016/j.humov.2015.12.009	Unilateral Parkinson	OFF	NA	72.75 ± 5.87	Not specified	15.87 ± 2.90	1.5 ± 0.10	NA	NA	NA	NA	NA	NA	30	3	200	Fourth order low-pass Butterworth filter with a cut-off frequency determined by residual analysis (10 Hz)
Barbieri 2016	10.1016/j.humov.2015.12.009	Unilateral Parkinson	ON	NA	72.75 ± 5.87	Not specified	13.62 ± 2.82	1.5 ± 0.10	NA	175.79 ± 222.05	NA	NA	NA	NA	30	3	200	Fourth order low-pass Butterworth filter with a cut-off frequency determined by residual analysis (10 Hz)
Barbieri 2016	10.1016/j.humov.2015.12.009	Bilateral Parkinson	OFF	NA	73.90 ± 6.37	Not specified	31.90 ± 8.36	2.13 ± 0.23	NA	NA	NA	NA	NA	NA	30	3	200	Fourth order low-pass Butterworth filter with a cut-off frequency determined by residual analysis (10 Hz)
Barbieri 2016	10.1016/j.humov.2015.12.009	Bilateral Parkinson	ON	NA	73.90 ± 6.37	Not specified	27.54 ± 7.73	2.09 ± 0.20	NA	599.60 ± 296.50	NA	NA	NA	NA	30	3	200	Fourth order low-pass Butterworth filter with a cut-off frequency determined by residual analysis (10 Hz)
Barbieri 2019	10.1016/j.humov.2018.10.008	Idiopathic Parkinson fallers	ON	NA	69.92 ± 4.03	4.38 ± 2.32	25.5 ± 12.07	1.71 ± 0.49	NA	599.17 ± 409.19	NA	NA	NA	NA	30	3	200	Fourth order low-pass Butterworth filter with a cut-off frequency (5 Hz)		NA											2.6 ± 0.7	0.4 ± 02		6.3 ± 1.8	1.3 ± 0.3	NA
Barbieri 2019	10.1016/j.humov.2018.10.008	Idiopathic Parkinson non-fallers	ON	NA	70.83 ± 7.30	5.58 ± 2.87	26.7.32	1.75 ± 0.46	NA	488.54 ± 269.54 ± 269.33	NA	NA	NA	NA	30	3	200	Fourth order low-pass Butterworth filter with a cut-off frequency (5 Hz)		NA											2.9 ± 0.9	0.3 ± 0.1		7.1 ± 3.6	1.2 ± 0.4	NA
Bekkers 2014	10.3389/fnhum.2014.00939	Parkinson	ON	NA	72 [71-75]	13 [6-18]	40 [28-48]	Not specified	NA	Not specified	NA	NA	NA	NA	20	3	3000	Not specified
Bekkers 2018	10.1177/1545968318761121	Parkinson with freezing	ON	NA	67.9 ± 6.9	10.8 ± 6.6	35.5 ± 11.9	2.0 ± 0.35	NA	548.3 ± 225.7	NA	NA	NA	NA	20	1	1500	Low-pass fourth-order Butterworth filter at a cutoff frequency of 50 Hz		1168.82 ± 411.7											6.75 ± 0.7	6.43 ± 1.5				19.81 ± 32.69
Bekkers 2018	10.1177/1545968318761121	Parkinson without freezing	ON	NA	65.8 ± 10.8	7.5 ± 6.3	33.9 ± 13.4	2.0 ± 0.0	NA	538.8 ± 317.3	NA	NA	NA	NA	20	1	1500	Low-pass fourth-order Butterworth filter at a cutoff frequency of 50 Hz		1148.81 ± 475.1											6.58 ± 0.8	5.12 ± 1.7				25.75 ± 4.6
Bello 2013	10.1016/j.gaitpost.2013.02.005	Parkinson	ON	NA	59.45 ± 11.32	4.82 ± 3.28	18.64 ± 7.99	2.27 ± 0.41	NA	NA	NA	Pre	Treadmill training patients 5 weeks	NA	60	1	Not specified	Not specified	2599 ± 313
Bello 2013	10.1016/j.gaitpost.2013.02.005	Parkinson	ON	NA	59.45 ± 11.32	4.82 ± 3.28	18.64 ± 7.99	2.27 ± 0.41	NA	NA	NA	Post-treatment	Treadmill training patients 5 weeks	NA	60	1	Not specified	Not specified	3709 ± 355
Bello 2013	10.1016/j.gaitpost.2013.02.005	Parkinson	ON	NA	58.00 ± 9.38	4.95 ± 2.59	22.09 ± 9.44	2.05 ± 0.52	NA	NA	NA	Pre	Overground training patients 5 weeks	NA	60	1	Not specified	Not specified	3356 ± 432
Bello 2013	10.1016/j.gaitpost.2013.02.005	Parkinson	ON	NA	58.00 ± 9.38	4.95 ± 2.59	22.09 ± 9.44	2.05 ± 0.52	NA	NA	NA	Post-treatment	Overground training patients 5 weeks	NA	60	1	Not specified	Not specified	2707 ± 421
Beretta 2015	10.1371/journal.pone.0137722	Idiopathic Parkinson	ON	NA	72.30 ± 5.80	Not specified	22.30 ± 7.42	1.92 ± 0.29	NA	Not specified	NA	NA	NA	NA	30	3	200	Fourth order low-pass Butterworth filter with a cut-off frequency (10 Hz)
Blaszczyk 2007	10.1007/s00221-007-1024-y	Idiopathic Parkinson	ON	NA	64.6 ± 8.9	5.5 ± 4.4	N=12 stage 1; N=33 stage 2; N=10 stage 3	Not specified	NA	not specified	NA	NA	NA	NA	30	2	40	Not specified	329.7 ± 309.6																												474.3 ± 295.3
Blaszczyk 2011	10.1016/j.humov.2010.07.017	Idiopathic Parkinson	ON	NA	64.6 ± 8.9	5.5 ± 4.4	23.3 ± 12.1	N=12 stage 1; N=33 stage 2; N=10 stage 3	NA	Not specified	NA	NA	NA	NA	30	3	40	Low-pass filter at 15Hz	329.7 ± 309.6																										345.0 ± 239.0	253.4 ± 155.2	474.3 ± 295.3
Blaszczyk 2016	10.1016/j.gaitpost.2015.10.014	Idiopathic Parkinson	Not specified	NA	65 ± 9	Not specified	Not specified	12 patients stage 1; 33 patients stage 2; 10 patients stage 3	NA	Not specified	NA	NA	NA	NA	26.5	3	40	Off-line with the Chebyshev II 10th order low-pass filters (Matlab v. 6.0. The MathWorks. Inc. USA). In order to establish an optimal cut-off frequency. I tested filtering within the range 5–12 Hz. Next. the low-pass filtering at 0.4 Hz allowed me to retrieve the COM trajectory from the COP data		NA
Bonnet 2020	10.1111/ejn.14870	Parkinson	ON	NA	59.65 ± 8.31	5.7 ± 2.7	21.5 ± 7.5	2.00 ± 0.32	NA	659 ± 339	NA	NA	NA	NA	50	6	120
Bonnet 2020	10.1111/ejn.14870	Parkinson	ON	NA	59.65 ± 8.31	5.7 ± 2.7	21.5 ± 7.5	2.00 ± 0.32	NA	659 ± 339	NA	NA	NA	NA	50	6	120
Brachman 2021	10.1016/j.gaitpost.2021.04.036	Parkinson	ON	NA	69.5 ± 7.2	9.1 ± 2	Not specified	2.5	NA	Not specified	NA	Baseline	NA	NA	30	3	100	Fourth-order. low-pass Butterworth filter. a cut-off frequency of 7 Hz																15.4 ± 7.6	9.5 ± 5.2
Brachman 2021	10.1016/j.gaitpost.2021.04.036	Parkinson	ON	NA	69.5 ± 7.2	9.1 ± 2	Not specified	Not specified	NA	Not specified	NA	Post-treatment	Balance-based exergaming training. 3t/w for 1 month	0	30	3	100	Fourth-order. low-pass Butterworth filter. a cut-off frequency of 7 Hz																13.0 ± 6.0	5.2 (4.0 ± 7.0)
Brachman 2021	10.1016/j.gaitpost.2021.04.036	Parkinson	ON	NA	65.3 ± 9.2	9.5 ± 5	Not specified	2.5	NA	Not specified	NA	Baseline	NA	N	30	3	100	Fourth-order. low-pass Butterworth filter. a cut-off frequency of 7 Hz																8.9 ± 3.0	7.0 ± 5.0
Brachman 2021	10.1016/j.gaitpost.2021.04.036	Parkinson	ON	NA	65.3 ± 9.2	9.5 ± 5	Not specified	Not specified	NA	Not specified	NA	Post-treatment	Conventional balance training. 3t/w for 1 month	0	30	3	100	Fourth-order. low-pass Butterworth filter. a cut-off frequency of 7 Hz																8.0 ± 3.0	5.0 ± 3.0
Buated 2016	10.1177/2333721416673751	Parkinson with freezing	ON	NA	65.13 ± 10.32	6.14 ± 3.57	24.72 ± 13.13	2.36 ± 0.69	NA	722.41 ± 392.23	NA	NA	NA	NA	170	1	Not specified	Not specified	1251 ± 1327														3.34 ± 3.14														92.62 ± 44.11
Buated 2016	10.1177/2333721416673751	Parkinson without freezing	ON	NA	69.00 ± 10.08	3.79 ± 2.42	19.43 ± 9.59	1.86 ± 0.62	NA	452.62 ± 247.85	NA	NA	NA	NA	170	1	Not specified	Not specified	553 ± 547														1.62 ± 1.24														76.18 ± 14.93
Burleigh 1995	10.1017/s0317167100039470	Idiopathic Parkinson	OFF	NA	61.6 ± 4.5	13	Not specified	3-4	NA	Not specified	NA	NA	NA	NA	3	1	Not specified	not specified															0.68 ± 0.65			96.5 ± 108.4											311.1 ± 344.6
Burleigh 1995	10.1017/s0317167100039470	Idiopathic Parkinson	ON	NA	61.6 ± 4.5	13	Not specified	Not specified	NA	Not specified	NA	NA	NA	NA	3	1	Not specified	not specified															0.76 ± 0.77			65.6 ± 96.1											168.9 ± 193.4
Cabeleira 2019	10.1111/ejn.14328	Idiopathic Parkinson	OFF	NA	60 ± 11	Not specified	28.68 ± 14.21	N=25 stage 2; N=7 stage 2.5	NA	NA	NA	NA	NA	NA	30	3	100	Low-pass fourth order Butterworth digital filter at 10 Hz was applied													0.45 [0.39 - 0.50]	0.28 [0.16 - 0.40]															65.88 [58.85 - 72.91]
Cabrera-Martos 2020	10.1177/0269215520918631	Parkinson	ON	NA	77.22 ± 6.22	Not specified	17.61 ± 11.02	Not specified	NA	278.73 ± 132.45	NA	Baseline	NA	NA	Not specified	Not specified	Not specified	Not specified
Cabrera-Martos 2020	10.1177/0269215520918631	Parkinson	ON	NA	77.22 ± 6.2	Not specified	Not specified	Not specified	NA	278.73 ± 132.45	NA	Post-treatment	Core stability program. 3t/w for 8 weeks	0	Not specified	Not specified	Not specified	Not specified
Cabrera-Martos 2020	10.1177/0269215520918631	Parkinson	ON	NA	75.87 ± 1.19	Not specified	12.14 ± 3.21	Not specified	NA	334.09 ± 86.36	NA	Baseline	NA	NA	Not specified	Not specified	Not specified	Not specified
Cabrera-Martos 2020	10.1177/0269215520918631	Parkinson	ON	NA	75.87 ± 1.19	Not specified	Not specified	Not specified	NA	334.09 ± 86.36	NA	Post-treatment	Conventional protocol. 3t/w for 8 weeks	0	Not specified	Not specified	Not specified	Not specified
Cancela 2021	10.12809/ajgg-2020-449-oa	Parkinson	ON	NA	73.25 ± 7.01	8.00 ± 6.05	Not specified	2.38 ± 0.52	NA	Riportati per i singoli	NA	Baseline	NA	NA	30	3	20	not specified	880.06 ± 980.88
Cancela 2021	10.12809/ajgg-2020-449-oa	Parkinson	ON	NA	73.25 ± 7.01	8.00 ± 6.05	Not specified	Not specified	NA	Riportati per i singoli	NA	Post-treatment	Pilates. 14 weeks	0.25	30	3	20	not specified	483.94 ± 395.55															13.59 ± 8.48	10.47 ± 0.23
Cancela 2021	10.12809/ajgg-2020-449-oa	Parkinson	ON	NA	73.25 ± 7.01	8.00 ± 6.05	Not specified	Not specified	NA	Riportati per i singoli	NA	Post-treatment	Pilates. 14 weeks	1	30	3	20	not specified	950.63 ± 192.87															15.75 ± 20.09	10.53 ± 0.10
Cancela 2021	10.12809/ajgg-2020-449-oa	Parkinson	ON	NA	73.71 ± 7.52	8.29 ± 4.86	Not specified	2.43 ± 0.79	NA	Riportati per i singoli	NA	Baseline	NA	NA	30	3	20	not specified																15.63 ± 9.50
Cancela 2021	10.12809/ajgg-2020-449-oa	Parkinson	ON	NA	73.71 ± 7.52	8.29 ± 4.86	Not specified	Not specified	NA	Riportati per i singoli	NA	Post-treatment	Conventional physiotherapy. 14 weeks	0.25	30	3	20	not specified																16.13 ± 11.97
Cancela 2021	10.12809/ajgg-2020-449-oa	Parkinson	ON	NA	73.71 ± 7.52	8.29 ± 4.86	Not specified	Not specified	NA	Riportati per i singoli	NA	Post-treatment	Conventional physiotherapy. 14 weeks	1	30	3	20	not specified
Cardoso da Silva 2017	10.1515/humo-2017-0031	Parkinson	OFF	NA	73.0 ± 9.5	NA	NA	NA	NA	NA	NA	NA	NA	NA	60	1	100	not specified	680 ± 830															15 ± 12	15 ± 9
Carpinella 2017	10.1016/j.apmr.2016.11.003	Parkinson	ON	NA	73.0 ± 7.1	7.5 ± 3.2	16.6 ± 6.8	2.7 ± 3.2	NA	Not specified	NA	Baseline	NA	NA	30	Not specified	20	Not specified													7.7 ± 3.4	5.7 ± 2.9
Carpinella 2017	10.1016/j.apmr.2016.11.003	Parkinson	ON	NA	73.0 ± 7.1	7.5 ± 3.2			NA	Not specified	NA	Post-treatment	Wearable sensor-based biofeedback training. 3t/w. for 7 weeks	0	30	Not specified	20	Not specified													7.1 ± 3.2	4.8 ± 2.7
Carpinella 2017	10.1016/j.apmr.2016.11.003	Parkinson	ON	NA	73.0 ± 7.1	7.5 ± 3.2			NA	Not specified	NA	Post-treatment	Wearable sensor-based biofeedback training. 3t/w. for 7 weeks	1	30	Not specified	20	Not specified													7.6 ± 3.9	6.3 ± 4.1
Carpinella 2017	10.1016/j.apmr.2016.11.003	Parkinson	ON	NA	75.6 ± 8.2	10.3 ± 5.7	22.3 ± 7.3	2.9 ± 0.5	NA	Not specified	NA	Baseline	NA	NA	30	Not specified	20	Not specified													8.4 ± 3.1	6.7 ± 3.5
Carpinella 2017	10.1016/j.apmr.2016.11.003	Parkinson	ON	NA	75.6 ± 8.2	10.3 ± 5.7			NA	Not specified	NA	Post-treatment	Control group	0	30	Not specified	20	Not specified													8.8 ± 3.2	6.7 ± 2.1
Carpinella 2017	10.1016/j.apmr.2016.11.003	Parkinson	ON	NA	75.6 ± 8.2	10.3 ± 5.7			NA	Not specified	NA	Post-treatment	Control group	1	30	Not specified	20	Not specified													8.5 ± 3.0	7.8 ± 4.3
Chastan 2008	10.1002/mds.21840	Parkinson	ON	NA	63.0 ± 8.3	3.2 ± 2.0	10.3 ± 2.0	1.22 ± 0.26	NA	155.6 ± 113.0	NA	NA	NA	NA	51.2	1	40	Not specified		719 ± 472										1.1 ± 0.54															504 ± 216	361 ± 141	687 ± 280
Chen 2021	10.1590/0004-282X-ANP-2020-0285	Idiopathic Parkinson	ON	NA	63.4 ± 6.9	7.6 ± 6.0	29.13 ± 10.06	N=6 stage 2. N=14 stage 2.5. N=3 stage 3	NA	Not specified	NA	Baseline	NA	NA	60	3	Not specified	Not specified		510 ± 180											6.3 ± 1.2	4.0 ± 0.8				12 ± 3
Chen 2021	10.1590/0004-282X-ANP-2020-0285	Idiopathic Parkinson	ON	NA	63.4 ± 6.9	7.6 ± 6.0	25.61 ± 10.03	N=6 stage 2. N=14 stage 2.5. N=3 stage 4	NA	Not specified	NA	Post-treatment	Weightlifting at the gym. 2v/sett for 3 months	0.25	60	3	Not specified	Not specified		500 ± 220											6.0 ± 1.1	4.2 ± 1.0				12 ± 3
Chen 2021	10.1590/0004-282X-ANP-2020-0285	Idiopathic Parkinson	ON	NA	63.4 ± 6.9	7.6 ± 7.0	27.65 ± 9.92	N=6 stage 2. N=14 stage 2.5. N=3 stage 5	NA	Not specified	NA	Post-treatment	Weightlifting at the gym. 2v/sett for 3 months	3	60	3	Not specified	Not specified		740 ± 200											6.6 ± 1.1	5.5 ± 1.1				14 ± 3
Chen 2021	10.1590/0004-282X-ANP-2020-0285	Idiopathic Parkinson	ON	NA	63.2 ± 6.4	8.4 ± 5.9	29.58 ± 12.06	N=3 stage 2. N=20 stage 2.5. N=3 stage 3	NA	Not specified	NA	Baseline	NA	NA	60	3	Not specified	Not specified		380 ± 150											5.1 ± 1.3	4.1 ± 0.7				13 ± 2
Chen 2021	10.1590/0004-282X-ANP-2020-0285	Idiopathic Parkinson	ON	NA	63.2 ± 6.4	8.4 ± 5.9	26.46 ± 11.17	N=3 stage 2. N=20 stage 2.5. N=3 stage 4	NA	Not specified	NA	Post-treatment	Training with dumbells and elastic bands. 2v/sett for 3 months	0.25	60	3	Not specified	Not specified		360 ± 200											5.3 ± 1.0	3.8 ± 0.8				13 ± 2
Chen 2021	10.1590/0004-282X-ANP-2020-0285	Idiopathic Parkinson	ON	NA	63.2 ± 6.4	8.4 ± 5.9	28.38 ± 10.05	N=3 stage 2. N=20 stage 2.5. N=3 stage 5	NA	Not specified	NA	Post-treatment	Training with dumbells and elastic bands. 2v/sett for 3 months	3	60	3	Not specified	Not specified		400 ± 200											5.3 ± 1.0	4.1 ± 1.0				12 ± 3
Chen 2021	10.1590/0004-282X-ANP-2020-0285	Idiopathic Parkinson	ON	NA	63.6 ± 7.0	9.6 ± 4.8	26.44 ± 9.95	N=6 stage 2. N=16 stage 2.5. N=3 stage 3	NA	Not specified	NA	Baseline	NA	NA	60	3	Not specified	Not specified		420 ± 160											5.7 ± 1.2	4.2 ± 0.7				14 ± 2
Chen 2021	10.1590/0004-282X-ANP-2020-0285	Idiopathic Parkinson	ON	NA	63.6 ± 7.0	9.6 ± 4.8	27.48 ± 7.99	N=6 stage 2. N=16 stage 2.5. N=3 stage 4	NA	Not specified	NA	Post-treatment	Stretching	0.25	60	3	Not specified	Not specified		520 ± 200											6.4 ± 1.0	4.2 ± 0.7				12 ± 3
Chen 2021	10.1590/0004-282X-ANP-2020-0285	Idiopathic Parkinson	ON	NA	63.6 ± 7.0	9.6 ± 4.8	27.60 ± 8.12	N=6 stage 2. N=16 stage 2.5. N=3 stage 5	NA	Not specified	NA	Post-treatment	Stretching	3	60	3	Not specified	Not specified		400 ± 200											5.4 ± 1.0	5.5 ± 1.1				13 ± 4
Colnat-Coulbois 2004	10.1136/jnnp.2004.047829	Parkinson	ON	ON	58.5	11.5	14	NA	NA	NA	NA	NA	NA	NA	20	1	NA	NA	34 mediana (24; 124)																	13.3 (5.5; 19)									3.1 (1.7; 4.7)	0.9 (0.6; 1.1)
Colnat-Coulbois 2004	10.1136/jnnp.2004.047829	Parkinson	ON	OFF	58.5	11.5	14	NA	NA	NA	NA	NA	NA	NA	20	1	NA	NA	132 (45; 253)																	20.0 (12.5; 25.3)									3 (2; 5.8)	1.7 (0.8; 2.6)
Colnat-Coulbois 2011	10.1016/j.neuroscience.2011.04.043	Parkinson	ON	NA	60 ± 14	11 ± 4.3	13.5 ± 7.8	4	NA	1000 ± 487.5	NA	NA	NA	NA	20	1	Not specified	Not specified	200 (100-320) "area covered by cop displacement mm2/s"															3 (2-5)	2 (1.5-2.5)	20 (17-30)
Correa 2019	10.1111/ejn.14522	Parkinson H&Y I	ON	NA	55 (47–63)	NA	12.11 (9.07–15.14)	1	NA	NA	NA	NA	NA	NA	30	3	100	fourth order Butterworth digital filter of low‐pass was applied at 10 Hz																													42.76 (31.06–54.46)
Correa 2019	10.1111/ejn.14522	Parkinson H&Y II	ON	NA	63 (56–69)	NA	25.40 (19.00–31.79)	2	NA	NA	NA	NA	NA	NA	30	3	100	fourth order Butterworth digital filter of low‐pass was applied at 10 Hz																													49.72 (38.63–60.81)
Correa 2019	10.1111/ejn.14522	Parkinson H&Y III	ON	NA	60 (52–69)	NA	42.71 (36.26–49.16)	3	NA	NA	NA	NA	NA	NA	30	3	100	fourth order Butterworth digital filter of low‐pass was applied at 10 Hz																													63.31 (51.09–75.53)
D'Andrea Greve 2014	10.1097/PHM.0b013e3182a92aa9	Idiopathic Parkinson	OFF	NA	58.38 ± 11.09	17.81 ± 4.97	Not specified	Not specified	NA	Not specified	NA	NA	NA	NA	60	3	100	Fourth-order Butterworth low-pass filter cutoff frequency of 10 Hz		483.5 ± 557.1																0.404 ± 0.585
D'Andrea Greve 2014	10.1097/PHM.0b013e3182a92aa9	Idiopathic Parkinson	ON	NA	58.38 ± 11.09	17.81 ± 4.97	Not specified	Not specified	NA	Not specified	NA	NA	NA	NA	60	3	100	Fourth-order Butterworth low-pass filter cutoff frequency of 10 Hz		1403.1 ± 1316.7																0.397 ± 0.389
Dallaire 2024	10.1016/j.exger.2024.112360	Parkinson frail	ON	NA	67.90 ± 6.86	Not specified	Not specified	1.7 ± 0.97 (anche conteggi)	NA	602 ± 329	NA	NA	NA	NA	30	2	100	35Hz low- pass second-order Butterworth filter		462 ± 651														11.3 ± 5.9	11.0 ± 5.2
Dallaire 2024	10.1016/j.exger.2024.112360	Parkinson non-frail	ON	NA	69.94 ± 6.21	Not specified	Not specified	2.28 ± 0.91 (anche conteggi)	NA	510 ± 233	NA	NA	NA	NA	30	2	100	35Hz low- pass second-order Butterworth filter		184 ± 188														8.6 ± 3.2	8.8 ± 3.5
Dallaire 2024	10.1016/j.exger.2024.112360	Parkinson men	ON	NA	69.15 ± 5.74	Not specified	Not specified	2.11 ± 0.80 (anche conteggi)	NA	570 ± 223	NA	NA	NA	NA	30	2	100	35Hz low- pass second-order Butterworth filter		322 ± 465														10.2 ± 5.0	9.6 ± 4.6
Dallaire 2024	10.1016/j.exger.2024.112360	Parkinson women	ON	NA	69.25 ± 8.20	Not specified	Not specified	1.82 ± 0.70 (anche conteggi)	NA	484 ± 369	NA	NA	NA	NA	30	2	100	35Hz low- pass second-order Butterworth filter		248 ± 362														10.5 ± 5.5	8.3 ± 1.2
Dana 2021	10.1007/s10072-021-05184-4	Parkinson	ON	NA	49.41 ± 6.33	4.3 ± 4.2	13.3 ± 6.3	2.1 ± 0.8	NA	588.40 ± 317.49	NA	NA	NA	NA	30	3	40	Low-pass filter at 12 Hz. using an eighthorder Butterworth filter		NA														1.12 ± 0.10	0.61 ± 0.13	1.28 ± 0.12
de Carvalho Costa 2022	10.1016/j.gaitpost.2022.07.250	Parkinson	ON	NA	66.5 ± 8.4	NA	22.6 ± 22.6	NA	NA	NA	NA	NA	NA	NA	60	3	100	low-pass 4th order Butterworth filter. with a cutoff frequency of 5 Hz													5.8 ± 2.1	3.0 ± 2.4		8.2 ± 1.0	7.0 ± 1.4
De la Casa-Fages 2017	10.1016/j.gaitpost.2016.12.025	Parkinson	OFF	OFF	59.6 (46–70)	15.6 (7–25)	NA	3	32.1 ± 23.8	860 (400–1200)	130	NA	NA	NA	20	3	50	Not specified																			87.4 (58.4 - 278.4)	83.9 (57.8 - 231.6)
De la Casa-Fages 2017	10.1016/j.gaitpost.2016.12.025	Parkinson	OFF	ON	59.6 (46–70)	15.6 (7–25)	NA	3	32.1 ± 23.8	860 (400–1200)	130	NA	NA	NA	20	3	50	Not specified																			59.4 (44.3 ± 155.2)	62.2 (37.6 - 125.6)
De la Casa-Fages 2017	10.1016/j.gaitpost.2016.12.025	Parkinson	ON	OFF	59.6 (46–70)	15.6 (7–25)	NA	2.3	32.1 ± 23.8	860 (400–1200)	130	NA	NA	NA	20	3	50	Not specified
De la Casa-Fages 2017	10.1016/j.gaitpost.2016.12.025	Parkinson	ON	ON	59.6 (46–70)	15.6 (7–25)	NA	2.3	32.1 ± 23.8	860 (400–1200)	130	NA	NA	NA	20	3	50	Not specified
Degani 2020	10.1177/1179573520922645	Parkinson without postural instability (H&Y≤2)	ON	NA	60 ± 8	6.66 ± 6.5	Not specified	N=2 stage 0. N=3 stage 1. N=2 stage 1.5. N=2 stage 2	NA	Not specified	NA	NA	NA	NA	120	1	100	Down-sampled to 10 Hz and de-trended by their mean	100 (73-173)												3.8 (3.5-5.2)	1.6 (1.2-2.3)		6.7 (6.5-9.1)	4.5 (4.1-4.8)	11.3 (8.5-13.8)											41650 (37490-53000)
Degani 2020	10.1177/1179573520922645	Parkinson with postural instability (H&Y≥2.5)	ON	NA	63 ± 8	5.55 ± 3.5	Not specified	N=4 stage 2.5. N=2 stage 3. N=3 stage 4	NA	Not specified	NA	NA	NA	NA	120	1	100	Down-sampled to 10 Hz and de-trended by their mean	128 (83-451)												5.1 (3.7-6.7)	1.8 (1.2-3.5)		8.5 (6.7-11.7)	5.2 (4.3-8.5)	8.9 (8.2-11.2)											52300 (43100-86310)
Donà 2016	10.1016/j.physio.2015.08.009	Parkinson	ON	NA	61 ± 11	8 ± 6	27 ± 14	2 ± 1 (N=7 stage 1 or 1.5; N=30 stage 2 or 2.5; N=4 stage 3)	NA	654 ± 325	NA	NA	NA	NA	Not specified	Not specified	50	Not specified		240 (150 - 400)
Ehgoetz Martens 2016	10.24947/baojn/2/3/122	Parkinson without freezing	OFF	NA	66 ± 8.7	Not specified	32 ± 11.3	Not specified	NA	NA	NA	NA	NA	NA	30	1	Not specified	Not specified
Ehgoetz Martens 2016	10.24947/baojn/2/3/122	Parkinson without freezing	ON	NA	66 ± 8.7	Not specified	20 ± 10.4	Not specified	NA	223.1 ± 98.9	NA	NA	NA	NA	30	1	Not specified	Not specified
Ehgoetz Martens 2016	10.24947/baojn/2/3/122	Parkinson with freezing	OFF	NA	71 ± 7.8	Not specified	39 ± 10.6	Not specified	NA	NA	NA	NA	NA	NA	30	1	Not specified	Not specified
Ehgoetz Martens 2016	10.24947/baojn/2/3/122	Parkinson with freezing	ON	NA	71 ± 7.8	Not specified	34 ± 10.1	Not specified	NA	204.1 ± 62.7	NA	NA	NA	NA	30	1	Not specified	Not specified
Espinoza-Valdes 2021	10.3390/ijerph18010249	Idiopathic Parkinson	ON	NA	68.52 ± 9.26	7.70 ± 5.38	38 ± 16	N=7 stage 1; N=13 stage 2; N=3 stage 3	NA	383.50 ± 271.01	NA	NA	NA	NA	60	1	100	Not specified		480.58 ± 287.80											4.52 ± 2.16	6.22 ± 3.20		7.74 ± 5.34	12.14 ± 5.0
Fadil 2023	10.1007/s13239-023-00685-z	Parkinson	ON	NA	65 ± 6	Not specified	24.81 ± 8.68	1.50 ± 0.65 (N=15 stage 1; N=9 stage 2; N=2 stage 3)	NA	722.42 ± 384.87	NA	NA	NA	NA	Not specified	Not specified	2000	Not specified																8.13 ± 0.16	21.03 ± 0.43	23.43 ± 0.47
Fernandes 2015	10.1016/j.gaitpost.2015.06.188	Parkinson	ON	NA	68.3 ± 6.3	Not specified	19.1 ± 7.9	N=3 stage 1; N=8 stage 1.5; N=26 stage 2; N=9 stage 2.5; N=4 stage 3	NA	Not specified	NA	NA	NA	NA	60	1	Not specified	Not specified																		12.7 ± 1.0 M (SE)
Ferreira-Barbosa 2015	10.1590/0004-282X20150153	Idiopathic Parkinson	ON	NA	67.17 ± 4.3	Not specified	Not specified	2-3	NA	Not specified	NA	NA	NA	NA	60	3	100	not specified		510 ± 110											6.1 ± 0.7	4.5 ± 0.5				12.8 ± 1.3
Ferreira-Peruzzo 2023	10.1080/00207454.2023.2273765	Parkinson	ON	NA	65.34 ± 12.72	8.30 ± 7.56	not specified	Stage 1 and 1.5 N=21; Stage 2 and 2.5 N=10. Stage 3 N=25	NA	Not specified	NA	NA	NA	NA	10	1	100	Data processing filters are standardized to generate reliable results during COP interpretation. but studies must follow protocols to obtain data		18.05 [16.96 - 19.64]
Franzoni 2018	10.1055/s-0043-124757	Idiopathic Parkinson	ON	NA	64.43 (58.57 - 70.28)	Not specified	15.78 (7.62 - 23.94)	1.60 (1.22 - 1.98)	NA	Not specified	NA	Baseline	NA	NA	30	3	1000	Fourth-order low-pass Butterworth filter of 10 Hz													7.34 (5.32 - 9.34)	6.15 (4.88 - 7.42)				26.64 (16.65 - 32.63)
Franzoni 2018	10.1055/s-0043-124757	Idiopathic Parkinson	ON	NA	64.43 (58.57 - 70.28)	Not specified	Not specified	Not specified	NA	Not specified	NA	Post-treatment	Nordic walking. for 9 weeks	0	30	3	1000	Fourth-order low-pass Butterworth filter of 10 Hz													13.25 (10.97 - 15.53)	8.35 (6.13 - 10.57)				31.78 (20.67 - 42.90)
Franzoni 2018	10.1055/s-0043-124757	Idiopathic Parkinson	ON	NA	71.09 (66.88 - 75.30)	Not specified	23.18 (11.03 - 35.33)	2.04 (1.30 - 2.78)	NA	Not specified	NA	Baseline	NA	NA	30	3	1000	Fourth-order low-pass Butterworth filter of 10 Hz													6.54 (4.80 - 8.27)	5.52 (4.21 - 6.83)				19.56 (15.18 - 23.93)
Franzoni 2018	10.1055/s-0043-124757	Idiopathic Parkinson	ON	NA	71.09 (66.88 - 75.30)	Not specified	Not specified	Not specified	NA	Not specified	NA	Post-treatment	Free walking. for 9 weeks	0	30	3	1000	Fourth-order low-pass Butterworth filter of 10 Hz													10.47 (7.79 - 13.14)	9.91 (7.19 - 12.62)				35.41 (26.51 - 44.32)
Geroin 2015	10.1016/j.parkreldis.2015.04.020	Parkinson with Pisa syndrome	ON	NA	64.4 ± 11.36	Not specified	28.7 ± 16.10	2.2 ± 0.6	NA	NA	NA	NA	NA	NA	30	3	Not specified	Not specified	139.8 (163.26)												2.6 (1.51)	2.6 (1.58)		7.3 (3.80)	5.50 (2.55)												254.4 (127.52)
Geroin 2015	10.1016/j.parkreldis.2015.04.020	Parkinson	ON	NA	72.1 ± 6.06	Not specified	29.5 ± 19.21	2.3 ± 0.6	NA	NA	NA	NA	NA	NA	30	3	Not specified	Not specified	98 (95.21)												2.7 (1.16)	1.9 (1.10)		4.4 (1.51)	3.5 (1.51)												159.6 (56.66)
Geroin 2019	10.1155/2019/9026890	Parkinson	NA	NA	70.7 ± 7.3	NA	33.9 ± 11.9	2.6 ± 0.6	NA	NA	NA	NA	NA	NA	30	3	NA	NA																3.56 ± 1.31	2.56 ± 1.09												121.18 ± 43.90
Gervasoni 2015	10.1111/ane.12388	Idiopathic Parkinson and Parkinsonisms	Not specified	NA	75 (68-77)	6 (4-10)	18 (15-23)	3 (2.3)	NA	NA	NA	NA	NA	NA	30	1	20	Not specified	410.5 (279.0-825.3)												6.8 (5.7-9.0) median IQ1-IQ3	3.8 (2.7-5.8) median IQ1-IQ3		17.3 (14.8-22.2)	7.2 (5.6-14.1)												500.7 (427.0-602.0)
Geurts 2010	10.1016/j.gaitpost.2010.09.018	Parkinson	ON	NA	59.4 ± 11.1	Not specified	13.4 ± 4.8	2.4 ± 0.6	NA	NA	NA	NA	NA	NA	30	2	500	First-order low-pass filter at 30Hz. The coordinates of the COP were filtered with an additional off-line low-pass Fourier filter using a cut-off frequency of 3Hz. because three patients showed small rhythmic (6Hz) oscillations in their COP
Guehl 2006	10.1007/s00221-005-0202-z	Parkinson	OFF	NA	57.3 ± 11.7	12.9 ± 3.8	37.0 ± 7.4	Not specified	NA	NA	NA	NA	NA	NA	51.2	1	40	Not specified			300 ± 100																										1350 ± 500
Guehl 2006	10.1007/s00221-005-0202-z	Parkinson	ON	NA	57.3 ± 11.7	12.9 ± 3.8	11.4 ± 6.3	Not specified	NA	1052.9 ± 404.0	NA	NA	NA	NA	51.2	1	40	Not specified			550 ± 200																										1400 ± 350
Guehl 2006	10.1007/s00221-005-0202-z	Parkinson	OFF	OFF	57.3 ± 11.7	12.9 ± 3.8	34.7 ± 11.2	Not specified	NA	NA	NA	NA	NA	NA	51.2	1	40	Not specified			350 ± 50																										1050 ± 200
Guehl 2006	10.1007/s00221-005-0202-z	Parkinson	ON	OFF	57.3 ± 11.7	12.9 ± 3.8	12.1 ± 6.9	Not specified	NA	455.7 ± 261.0	NA	NA	NA	NA	51.2	1	40	Not specified			1450 ± 1000																										800 ± 250
Guehl 2006	10.1007/s00221-005-0202-z	Parkinson	OFF	ON	57.3 ± 11.7	12.9 ± 3.8	13.0 ± 4.5	Not specified	3	NA	2.6 ± 0.3	NA	NA	NA	51.2	1	40	Not specified			250 ± 50																										700 ± 200
Guehl 2006	10.1007/s00221-005-0202-z	Parkinson	ON	ON	57.3 ± 11.7	12.9 ± 3.8	6.0 ± 3.5	Not specified	3	455.7 ± 261.0	2.6 ± 0.3	NA	NA	NA	51.2	1	40	Not specified			500 ± 500																										600 ± 200
Gulcan 2022	10.1007/s13760-022-02147-0	Parkinson	ON	NA	61	6	15	3	NA	Not specified	NA	Baseline	NA	NA	Not specified	Not specified	Not specified	Not specified	159.45 (93.8 - 186.65)												NA	NA		NA	NA	9.42 (7.31 - 11.00)											471.24 (36574 - 550.06)
Gulcan 2022	10.1007/s13760-022-02147-0	Parkinson	ON	NA	61	6	11	NA	NA	Not specified	NA	Post-treatment	Augmented and virtual reality. 3t/w. for 6 weeks	0	Not specified	Not specified	Not specified	Not specified	112.08 (76.96 - 145.91)												NA	NA		NA	NA	6.02 (4.02 - 6.72)											285.03 (199.00 - 344.23)
Gulcan 2022	10.1007/s13760-022-02147-0	Parkinson	ON	NA	60	6	20	3	NA	Not specified	NA	Baseline	NA	NA	Not specified	Not specified	Not specified	Not specified	139.86 (99.56 - 287.69)												NA	NA		NA	NA	7.09 (4.87 - 10.98)											354.69 (243.25 - 548.86)
Gulcan 2022	10.1007/s13760-022-02147-0	Parkinson	ON	NA	60	6	17	NA	NA	Not specified	NA	Post-treatment	Control group	0	Not specified	Not specified	Not specified	Not specified	143.52 (88.17 - 564.87)												NA	NA		NA	NA	6.99 (5.03 - 11.30)											372.98 (253.84 - 564.87)
Halmi 2019	10.1016/j.brainresbull.2019.07.001	Parkinson with dyskinesia < 65 years	ON	NA	58 ± 8	8.3 ± 2.9	not specified	2.10 ± 0.73	NA	470 ± 200	NA	NA	NA	NA	60	1	Not specified	Not specified																													140 ± 20
Halmi 2019	10.1016/j.brainresbull.2019.07.001	Parkinson with dyskinesia > 65 years	ON	NA	70 ± 4	11.3 ± 4.9	not specified	2.10 ± 0.40	NA	475 ± 98	NA	NA	NA	NA	60	1	Not specified	Not specified																													170 ± 20
Halmi 2019	10.1016/j.brainresbull.2019.07.001	Parkinson < 65 years	ON	NA	57.08 ± 7.20	6.07 ± 3.14	Not specified	1.57 ± 0.53	NA	298.15 ± 182.12	NA	NA	NA	NA	60	1	Not specified	Not specified																													100 ± 10
Halmi 2019	10.1016/j.brainresbull.2019.07.001	Parkinson > 65 years	ON	NA	73.06 ± 5.3	5.5 ± 4.0	not specified	1.72 ± 0.46	NA	280.5 ± 191.8	NA	NA	NA	NA	60	1	Not specified	Not specified																		2.2 ± 0.4											160 ± 10
Han 2013	10.1589/jpts.25.1433	Parkinson	Not specified	NA	61.82 ± 5.57	Not specified	Not specified	Not specified	NA	Not specified	NA	Baseline	NA	NA	Not specified	Not specified	1000	Not specified	266660000 ± 139710000																												1419.36 ± 276.04
Han 2013	10.1589/jpts.25.1433	Parkinson	Not specified	NA	61.82 ± 5.57	Not specified	Not specified	Not specified	NA	Not specified	NA	Post-treatment	Vibrations applied to Tibialis Anterior. Gastrocnemius. Biceps Femoris. Rectus Femoris. both sides	0	Not specified	Not specified	1000	Not specified	122190000 ± 60140000																												1425.31 ± 262.08
Hasegawa 2021	10.1080/09593985.2019.1695302	Idiopathic Parkinson	ON	NA	73.3 ± 7.1	3.6 ± 3.2	23.4 ± 10.3	3	NA	not specified	NA	Baseline	NA	NA	40	1	100	Fourth-order 12-Hz low-pass zero-lag Butterworth filter
Hasegawa 2021	10.1080/09593985.2019.1695302	Idiopathic Parkinson	ON	NA	72.6 ± 7.2	2.3 ± 1.2	24.4 ± 10.0	3	NA	not specified	NA	Baseline	NA	NA	40	1	100	Fourth-order 12-Hz low-pass zero-lag Butterworth filter
Hasegawa 2021	10.1080/09593985.2019.1695302	Idiopathic Parkinson	ON	NA	73.3 ± 7.1	3.6 ± 3.2	23.4 ± 10.3	3	NA	not specified	NA	Post-treatment	The participants of the control group were required to lean their bodies voluntarily as far as possible in the forward direction on the horizontal surface	0	40	1	100	Fourth-order 12-Hz low-pass zero-lag Butterworth filter
Hasegawa 2021	10.1080/09593985.2019.1695302	Idiopathic Parkinson	ON	NA	72.6 ± 7.2	2.3 ± 1.2	24.4 ± 10.0	3	NA	not specified	NA	Post-treatment	Participants of the tilting group were required to stand upright quietly on the tilting board angled to raise the front part of the feet for 60 seconds	0	40	1	100	Fourth-order 12-Hz low-pass zero-lag Butterworth filter
High 2018	10.1016/j.gaitpost.2018.05.010	Parkinson	ON	NA	69 ± 10.25	NA	25.22 ± 13.24	NA	NA	NA	NA	Baseline	NA	NA	30	1	600	NA		60.8 ± 9																78.1 ± 4.8											2343.3 ± 144.3)
High 2018	10.1016/j.gaitpost.2018.05.010	Parkinson	ON	NA	NA	NA	NA	NA	NA	NA	NA	Post-treatment	Vibration Feedback	NA	30	1	600	NA		72 ± 15.3																75.9 ± 3.8											2276.2 ± 113.3)
Iwai 2021	10.1002/pri.1921	Parkinson	ON	NA	67	8	NA	NA	NA	NA	NA	Baseline	NA	NA	30	2	40	Butterworth low-pass filter at 10 HZ																30	26	40									894	774	1246
Iwai 2021	10.1002/pri.1921	Parkinson	ON	NA	67	8	NA	NA	NA	NA	NA	Post-treatment	LSVT® BIG program 4 weeks	NA	30	2	40	Butterworth low-pass filter at 10 HZ																19	13	26									577	385	766
Jazaeri 2018	10.1371/journal.pone.0192168	Parkinson high Anxiety	OFF	NA	63.06 ± 11.62	Not specified	25.41 ± 8.13	2.41 ± 0.71	NA	NA	NA	NA	rectangular papers 30.5 × 17 cm. one under each foot	NA	70	2	100	Not specified																		57.0±13.4				50.4±11.8	40.7±9.6						3989.1 ±935.2
Jazaeri 2018	10.1371/journal.pone.0192168	Parkinson high Anxiety	OFF	NA	63.06 ± 11.62	Not specified	25.41 ± 8.13	2.41 ± 0.71	NA	NA	NA	NA	concentrate on their feet without looking at them	NA	70	2	100	Not specified																		58.1±13.6				52.0±11.5	41.2±11.3						4069.9 ±950.8
Jazaeri 2018	10.1371/journal.pone.0192168	Parkinson high Anxiety	OFF	NA	63.06 ± 11.62	Not specified	25.41 ± 8.13	2.41 ± 0.71	NA	NA	NA	NA	not specified	NA	70	2	100	Not specified																		58.2±13.4				52.0±11.6	40.9±10.1						4071.3 ±940.4
Jazaeri 2018	10.1371/journal.pone.0192168	Parkinson low Anxiety	OFF	NA	61.94 ± 8.40	Not specified	22.02 ± 8.94	2 ± 0.61	NA	NA	NA	NA	rectangular papers 30.5 × 17 cm. one under each foot	NA	70	2	100	Not specified																		52.4±13.4				46.1±11.7	37.3±9.8						3664.6 ±935.2
Jazaeri 2018	10.1371/journal.pone.0192168	Parkinson low Anxiety	OFF	NA	61.94 ± 8.40	Not specified	22.02 ± 8.94	2 ± 0.61	NA	NA	NA	NA	concentrate on their feet without looking at them	NA	70	2	100	Not specified																		54.6±14.2				47.8±11.1	39±12.6						3822.0 ±993.6
Jazaeri 2018	10.1371/journal.pone.0192168	Parkinson low Anxiety	OFF	NA	61.94 ± 8.40	Not specified	22.02 ± 8.94	2 ± 0.61	NA	NA	NA	NA	Not specified	NA	70	2	100	Not specified																		53.8±13.9				47.2±11.3	38.3±11.6						3765.3 ±973.6
Jehu 2018	10.1016/j.gaitpost.2018.07.181	Parkinson fallers	ON	NA	69.8 ± 6.2	7.5 ± 5.4	12.9 ± 5.3	Not specified	NA	Not specified	NA	NA	NA	NA	30	2	200	Zero-lag fourth-order Butterworth filter with a 4 Hz cut-off frequency													6.31 ± 2.00	3.93 ± 1.12		8.12 ± 1.80	5.10 ± 1.56
Jehu 2018	10.1016/j.gaitpost.2018.07.181	Parkinson non-fallers	ON	NA	62.7 ± 10.6	5.8 ± 3.8	9.4 ± 3.1	Not specified	NA	Not specified	NA	NA	NA	NA	30	2	200	Zero-lag fourth-order Butterworth filter with a 4 Hz cut-off frequency													6.69 ± 2.83	4.37 ± 2.33		8.82 ± 3.54	5.74 ± 3.00
Johnson 2013	10.1002/mds.25449	Idiopathic Parkinson fallers	ON	NA	68.0 ± 1.5	7.2 ± 0.9	17.5 ± 1.9	2.5 ± 0.9	NA	Not specified	NA	NA	NA	NA	60	2	Not specified	Not specified		290 ± 30																											1054 ± 30
Johnson 2013	10.1002/mds.25449	Idiopathic Parkinson non-fallers	ON	NA	63.3. ± 1.8	4.6 ± 0.5	12.7 ± 1.7	2.5 ± 0.9	NA	Not specified	NA	NA	NA	NA	60	2	Not specified	Not specified		210 ± 30																											1118 ± 41
Johnson 2015	10.1016/j.gaitpost.2015.03.346	Idiopathic Parkinson OFF	OFF	OFF	58.8 ± 5.6	13.4 ± 5.8	33.9 ± 6.6	2.5 ± 0.5	29.4 ± 15.1	NA	Not Specified	NA	NA	NA	60	2	Not specified	Not specified		330 ± 60																20 ± 10											1209 ± 199
Johnson 2015	10.1016/j.gaitpost.2015.03.346	Idiopathic Parkinson ON	ON	OFF	58.8 ± 5.6	13.4 ± 5.8	9.8 ± 4.7	2.5 ± 0.5	29.4 ± 15.1	NA	Not Specified	NA	NA	NA	60	2	Not specified	Not specified		890 ± 270																19 ± 6											1131 ± 114
Johnson 2015	10.1016/j.gaitpost.2015.03.346	Idiopathic Parkinson DBS	OFF	ON	58.8 ± 5.6	13.4 ± 5.8	20.6 ± 7.1	2.5 ± 0.5	29.4 ± 15.1	NA	Not Specified	NA	NA	NA	60	2	Not specified	Not specified		240 ± 40																21 ± 11											1246 ± 201
Johnson 2015	10.1016/j.gaitpost.2015.03.346	Idiopathic Parkinson DBS + ON	ON	ON	58.8 ± 5.6	13.4 ± 5.8	7.3 ± 4.4	2.5 ± 0.5	29.4 ± 15.1	NA	Not Specified	NA	NA	NA	60	2	Not specified	Not specified		320 ± 60																18 ± 5											1077 ± 97
Kamieniarz 2021	10.1371/journal.pone.0245353	Parkinson early stage (H&Y2)	ON	NA	61.9 ± 8.6	Not specified	10.5 ± 3.4	2	NA	Not specified	NA	NA	NA	NA	30	3	100	7Hz. fourth-order. low-pass Butterworth filter.													5.4 ± 1.8	3.2 ± 1.4		8.8 ± 3.1	5.7 ± 2.2
Kamieniarz 2021	10.1371/journal.pone.0245353	Parkinson moderate stage (H&Y3)	ON	NA	70.7 ± 4.5	Not specified	28.9 ± 5.4	3	NA	Not specified	NA	NA	NA	NA	30	3	100	7Hz. fourth-order. low-pass Butterworth filter													6.9 ± 2.8	5.1 ± 2.8		14.5 ± 8.3	10.6 ± 6.2
Karimi 2015	10.1142/S0219519415300045	Parkinson	NA	NA	50 ± 5	NA	NA	NA	NA	NA	NA	NA	NA	NA	60	3	120	Butterworth low-pass filter at 10 HZ																1673.3 ± 247	1695 ± 242.3										836.6 ± 123.8	847.5 ± 121.1
Kim 2016	10.5103/KJSB.2016.26.3.293	Parkinson with freezing	OFF	NA	69.29 ± 6.15	10.7 ± 5.8	35.0 ± 8.9	2.7 ± 0.4	NA	NA	NA	NA	NA	NA	60	1	100	Second order Butterworth low-pass filter with a cutoff frequency of 6 Hz		772 ± 586											7.0 ± 2.8	6.6 ± 2.6		10.0 ± 2.6	9.1 ± 2.1	15.1 ± 3.3
Kim 2016	10.5103/KJSB.2016.26.3.293	Parkinson without freezing	OFF	NA	71.44 ± 5.72	5.4 ± 5.4	34.5 ± 9.0	2.4 ± 0.4	NA	NA	NA	NA	NA	NA	60	1	100	Second order Butterworth low-pass filter with a cutoff frequency of 6 Hz		421 ± 246											5.7 ± 1.3	5.6 ± 1.8		8.8 ± 2.5	9.2 ± 2.6	14.2 ± 3.5
Kim 2017	10.1186/s12984-017-0225-2	Parkinson	ON	NA	65 ± 7	7 ± 8	17 ± 8	2 ± 1	NA	Not specified	NA	Baseline	NA	NA	30	1	1000	Not specified		500 ± 500
Kim 2017	10.1186/s12984-017-0225-2	Parkinson	ON	NA	65 ± 7	7 ± 8	17 ± 8	2 ± 1	NA	Not specified	NA	Post-treatment	Walking with virtual reality 20 min	0	30	1	1000	Not specified		572 ± 1010
Korkusuz 2023	10.1080/01616412.2022.2149510	Parkinson with freezing	ON	NA	68.60 ± 6.39	11.00 ± 8.47	34.60 ± 8.04	2-3	NA	Not specified	NA	NA	NA	NA	30	2	Not specified	Not specified		480.50 ± 433.95																15.80 ± 14.28											152.50 ± 135.87
Korkusuz 2023	10.1080/01616412.2022.2149510	Parkinson without freezing	ON	NA	70.60 ± 4.57	5.15 ± 4.67	34.10 ± 11.70	2-3	NA	Not specified	NA	NA	NA	NA	30	2	Not specified	Not specified		221.20 ± 170.55																9.60 ± 3.80											80.00 ± 42.00
Kudrevatykh 2020	10.1016/j.neucli.2020.07.001	Early Parkinson (H&Y≤2)	Not specified	NA	67 [45-89]	3.0 [0.3-15.0]	19.7 [7.0-42.0]	NA	NA	Not specified	NA	NA	NA	NA	60	1	Not specified	Not specified	8 [1-2580]
Kudrevatykh 2020	10.1016/j.neucli.2020.07.001	Late Parkinson (2.5≤H&Y≤3)	Not specified	NA	71 [45-91]	6.0 [0.5-27.0]	38.5 [10.0-70.0]	NA	NA	Not specified	NA	NA	NA	NA	60	1	Not specified	Not specified	9 [1-2070]
Kudrevatykh 2020	10.1016/j.neucli.2020.07.001	Parkinson + essential tremor	Not specified	NA	76 [57-87]	12.0 [11.0-68.0]	NA	NA	NA	Not specified	NA	NA	NA	NA	60	1	Not specified	Not specified	6 [2-14]
Kwon 2020	10.1142/S0219519420400138	Parkinson	Not specified	NA	72.5 ± 11.13	4.81 ± 3.25	Not specified	Not specified	NA	Not specified	NA	NA	NA	NA	30	2	50	Low pass filter with a 5 Hz cut-off frequency				944.32 ± 462												11.55 ± 5.28	9.61 ± 4.88	16.72 ± 7.64
Kwon 2020	10.1142/S0219519420400138	Patients with scans without evidence of dopaminergic deficits (SWEDDs)	Not specified	NA	66.24 ± 9.48	6.23 ± 5.76	Not specified	Not specified	NA	Not specified	NA	NA	NA	NA	30	2	50	Low pass filter with a 5 Hz cut-off frequency				595.53 ± 180												12.29 ± 7.61	9.28 ± 6.44	17.34 ± 11.30
Kwon 2023	10.1155/2023/9688025	PD fallers	ON	NA	68.25 ± 8.44	4.48 ± 3.62	23.09 ± 9.87	2.35 ± 0.70	NA	Not specified	NA	NA	NA	NA	30	3	Not specified	Low-pass filter	823.23 ± 1235.08															12.32 ± 5.94	9.58 ± 6.95	17.41 ± 9.45
Kwon 2023	10.1155/2023/9688025	PD non-fallers	ON	NA	67.91 ± 9.36	2.68 ± 2.57	19.81 ± 11.01	1.95 ± 0.59	NA	Not specified	NA	NA	NA	NA	30	3	Not specified	Low-pass filter	337.20 ± 192.06															8.87 ± 5.40	5.75 ± 2.66	11.67 ± 6.12
Kwon 2023	10.1142/S0219519423401036	Parkinson Nonfaller	ON	NA	68.7 ± 10.4	4.5 ± 3.6	19.9 ± 11.2	1.9 ± 0.6	NA	NA	NA	NA	NA	NA	30	3	50	4th-order zero-phase low-pass filter with a cutoff frequency of 5 Hz	438.3 ± 373.3															9 ± 4.3	7.3 ± 3.9	15.5 ± 5.5
Kwon 2023	10.1142/S0219519423401036	Parkinson Faller	ON	NA	68.3 ± 8.4	4.5 ± 3.6	23.1 ± 9.9	2.4 ± 0.7	NA	NA	NA	NA	NA	NA	30	3	50	4th-order zero-phase low-pass filter with a cutoff frequency of 5 Hz	826 ± 1333.3															11.8 ± 7.1	9 ± 7.8	15 ± 5.5
Lahr 2015	10.2466/15.PMS.121c26x0	Parkinson affecting dominant side	ON	NA	66.11 ± 7.29	4.00 ± 2.78	19.11 ± 7.44	1.28 ± 0.26	NA	547.88 ± 304.4	NA	NA	NA	NA	30	2	100	Not specified			115 ± 155															9.5 ± 2.5
Lahr 2015	10.2466/15.PMS.121c26x0	Parkinson affecting non-dominant side	ON	NA	67.44 ± 6.41	6.56 ± 3.54	21.89 ± 9.49	1.39 ± 0.22	NA	926.67 ± 225.36	NA	NA	NA	NA	30	2	100	Not specified			103 ± 82															7.5 ± 1.5
Lauretani 2016	10.1007/s40520-015-0437-x	Idiopatic Parkinson	OFF	NA	78	NA	NA	NA	NA	4	NA	Baseline	NA	NA	30	1	Not specified	Not specified	1282												9	5		22	11
Lauretani 2016	10.1007/s40520-015-0437-x	Idiopatic Parkinson	ON	NA	78	NA	NA	NA	NA	4	NA	Post-treatment	treatment with AchEI	NA	30	1	Not specified	Not specified	956												14	4		21	9
Lazarotto 2020	10.1002/pri.1844	Parkinson	ON	NA	62.4 ± 11.0	Not specified	Not specified	1.9 ± 0.5	NA	Not specified	NA	NA	NA	NA	30	3	100	Not specified	630 ± 380																												217 ± 58
Lee 2016	10.1016/j.parkreldis.2016.02.015	Idiopathic Parkinson without postural instability (H&Y≤2)	ON	NA	64.6 ± 8.9	Not specified	19 ± 6	1.8 ± 0.3	NA	Not specified	NA	NA	NA	NA	120	3	360	Not specified		391 ± 189
Lee 2016	10.1016/j.parkreldis.2016.02.015	Idiopathic Parkinson with postural instability (H&Y≥2.5)	ON	NA	63.9 ± 8.1	Not specified	25 ± 6	2.6 ± 0.2	NA	Not specified	NA	NA	NA	NA	120	3	360	Not specified		424 ± 192
Li 2020	10.1123/jab.2019-0400	Parkinson	Not specified	NA	78.0 ± 5.2	Not specified	10.2 ± 6.2	1.7 ± 0.6	NA	NA	NA	NA	NA	NA	120	1	50	fourth-order low-pass Butterworth filter at a cutoff frequency of 20 Hz		1210 ± 600											8 ± 2	8 ± 3															3602 ± 796
Mancini 2011	10.1016/j.parkreldis.2011.05.010	Idiopathic Parkinson	OFF	NA	60.4 ± 8.5	14.3 ± 6.9	28.15 ± 11.2	1.8 ± 0.6	NA	NA	NA	NA	NA	NA	120	3	100	10-Hz cut-off. zero-phase. low-pass Butterworth filter															7.3 ± 0.5			6.8 ± 0.5
Marchese 2003	10.1002/mds.10418	Idiopathic Parkinson	ON	NA	66.4 ± 7.9	8.9 ± 3.3	29	2.5	NA	Not specified	NA	NA	NA	NA	51.2	2	10	Not specified			260 ± 40																										440 ± 40
Mirahmadi 2018	10.1159/000497041	Idiopathic Parkinson	ON	NA	57.29±10.43	NA	NA	1	NA	NA	NA	NA	NA	NA	60	3	120	Butterworth low pass filter with cutoff frequency of 10 Hz													21.442±14.23	15.095±10.82		497.789±160.77	277.699±82.82										248.89±80.38	138.850±41.43
Morenilla 2020	10.3389/fpsyg.2020.01256	Idiopathic Parkinson	ON	NA	57.6 ± 11.5	4.42 ± 2.71	18.4 ± 8.69	2.0 ± 0.56	NA	751.52 ± 358.63	NA	NA	NA	NA	60	1	100	Not specified	3030.70 ± 1254.25 "total area covered by COP displacement"																												1484.12 ± 316.47
Nantel 2012	10.1016/j.parkreldis.2011.11.005	Parkinson	OFF	NA	60.05 ± 8.42	9.6 ± 5.2	35.6 ± 13.3	NA	9.6 ± 2.4	NA	Not specified	NA	NA	NA	20	3	100	Low-pass filtered at 4 Hz using a dual-pass. second-order Butterworth digital filter		NA											3.7 ± 1.3	1.4 ± 0.6		6.2 ± 3.3	3.2 ± 1.6
Nantel 2012	10.1016/j.parkreldis.2011.11.005	Parkinson	ON	NA	60.05 ± 8.42	9.6 ± 5.2	17.9 ± 9.3	NA	9.6 ± 2.4	Not specified	Not specified	NA	NA	NA	20	3	100	Low-pass filtered at 4 Hz using a dual-pass. second-order Butterworth digital filter		NA											4.3 ± 1.9	2.0 ± 1.1		6.3 ± 2.8	4.4 ± 2.6
Nantel 2012	10.1016/j.parkreldis.2011.11.005	Parkinson	OFF	ON	60.05 ± 8.42	9.6 ± 5.2	10.9 ± 7.8	NA	9.6 ± 2.4	NA	Not specified	NA	NA	NA	20	3	100	Low-pass filtered at 4 Hz using a dual-pass. second-order Butterworth digital filter		NA											3.7 ± 1.8	1.5 ± 0.6		5.5 ± 2.8	2.6 ± 1.3
Nantel 2012	10.1016/j.parkreldis.2011.11.005	Parkinson	ON	ON	60.05 ± 8.42	9.6 ± 5.2	8.4 ± 7.7	NA	9.6 ± 2.4	Not specified	Not specified	NA	NA	NA	20	3	100	Low-pass filtered at 4 Hz using a dual-pass. second-order Butterworth digital filter		NA											3.8 ± 1.7	1.9 ± 1.2		6.0 ± 2.9	2.7 ± 1.3
Nantel 2014	10.1016/j.parkreldis.2014.01.017	Parkinson with freezing	OFF	NA	60.5 ± 11.3	12.1 ± 5.6	38.5 ± 13.5	Not specified	NA	NA	NA	NA	NA	NA	20	3	100	Low-pass filtered at 4 Hz using a dual- pass. second-order Butterworth digital filter													3.8 ± 1.6	1.5 ± 0.8		6.2 ± 2.4	3.2 ± 1.3
Nantel 2014	10.1016/j.parkreldis.2014.01.017	Parkinson without freezing	OFF	NA	61.3 ± 9.2	5.2 ± 2.6	21.6 ± 12.2	Not specified	NA	NA	NA	NA	NA	NA	20	3	100	Low-pass filtered at 4 Hz using a dual- pass. second-order Butterworth digital filter													2.8 ± 1.0	1.0 ± 0.2		5.1 ± 1.6	2.5 ± 0.7
Nardone 2006	10.1002/mds.21015	Idiopathic Parkinson fallers	ON	NA	65.3 ± 9.2	10.3 ± 2.1	12.6 ± 10.7	2.5 ± 0.5	NA	972.9 ± 251.7	NA	NA	NA	NA	51	2	Not specified	Not specified	650 ± 300
Nardone 2006	10.1002/mds.21015	Idiopathic Parkinson non-fallers	ON	NA	68.8 ± 7.0	4.9 ± 3.0	28.8 ± 8.0	2.4 ± 0.5	NA	653.8 ± 213.1	NA	NA	NA	NA	51	2	Not specified	Not specified	550 ± 230
Nikaido 2018	10.1016/j.clineuro.2018.01.012	Parkinson	ON	NA	72.3 ± 5.6	Not specified	29.8 ± 11.4	2.58 ± 0.52	NA	Not specified	NA	NA	NA	NA	30	3	60	Not specified	246.6 ± 115.9																														629.5 ± 124.8
Nocera 2010	10.1016/j.parkreldis.2010.08.008	Idiopathic Parkinson	ON	NA	69.45 ± 7.07	9.70 ± 4.59	28.25 ± 4.90	1 - 2.5	NA	Not specified	NA	NA	NA	NA	20	4	360	Not specified					505 ± 376
Oz 2023	10.1016/j.neucie.2022.11.014	Idiopatic Parkinson	ON	OFF	60.05 ± 7.4	9.08	NA	NA	6	290	OFF	NA	BDS OFF	NA	30	3	Not specified	Not specified	504.37 (8.76–6993.50)												3.27 (0.43–14.73	7.59 (0.94–36.85)		NA	NA	NA				3.27 (0.43–14.73)	7.59 (0.94–36.85)						NA
Oz 2023	10.1016/j.neucie.2022.11.014	Idiopatic Parkinson	ON	ON	60.05 ± 7.4	9.08	NA	NA	6	290	60	NA	DBS 60	NA	30	3	Not specified	Not specified	553.73 (8.69–4958.50)												2.69 (0.52–26.16)	9.55(0.90–25.51)		NA	NA	NA				2.69 (0.52–26.16)	9.55(0.90–25.51)						NA
Oz 2023	10.1016/j.neucie.2022.11.014	Idiopatic Parkinson	ON	ON	60.05 ± 7.4	9.08	NA	NA	6	290	90	NA	DBS 90	NA	30	3	Not specified	Not specified	160.83 (6.19–6705.90)												2.84 (0.47–22.37)	4.60 (0.76–16.33)		NA	NA	NA				2.84 (0.47–22.37)	4.60 (0.76–16.33)						NA
Oz 2023	10.1016/j.neucie.2022.11.014	Idiopatic Parkinson	ON	ON	60.05 ± 7.4	9.08	NA	NA	6	290	130	NA	DBS 130	NA	30	3	Not specified	Not specified	1064.40 (6.45–133386.00)												4.76 (0.55–70.12)	10.07 (0.62–103.59)		NA	NA	NA				4.76 (0.55–70.12)	10.07 (0.62–103.59)						NA
Oz 2023	10.1016/j.neucie.2022.11.014	Idiopatic Parkinson	ON	ON	60.05 ± 7.4	9.08	NA	NA	6	290	230	NA	DBS 230	NA	30	3	Not specified	Not specified	471.80 (9.01–2966.50)												3.11 (0.61–12.69)	6.71 (0.79–17.57)		NA	NA	NA				3.11 (0.61–12.69)	6.71 (0.79–17.57)						NA
Padovan 2023	10.1007/s00415-023-11871-3	Cerebellar ataxia (idiopathic. CANVAS. spinocerebellar. hereditary. autoimmune. etc...)	Not specified	NA	63.6 ± 15.2	Not specified	Not specified	Not specified	NA	Not specified	NA	NA	NA	NA	Not specified	Not specified	40	Not specified															15.01 ± 8.22
Padovan 2023	10.1007/s00415-023-11871-3	Atypical Parkinsonian syndromes (MSA-cerebellar. MSA-parkinsonian. PSP)	Not specified	NA	72.9 ± 8.7	Not specified	Not specified	Not specified	NA	Not specified	NA	NA	NA	NA	Not specified	Not specified	40	Not specified															11.61 ± 4.14
Panyakaew 2015	10.1016/j.jns.2015.01.022	Parkinson	OFF	NA	66.07 ± 8.54	3.70 ± 2.28	13.8 ± 11.39	2.00 ± 0.56	NA	541.71 ± 285.86	NA	NA	NA	NA	30	3	20	Not specified	289 ± 212															7.45 ± 3.61	5.02 ± 2.25	11.23 ± 4.69											332.65 ± 45.06
Panyakaew 2019	10.1016/j.parkreldis.2019.07.016	Parkinson	OFF	NA	64.7 ± 8.7	8.5 ± 5.2	25.5 ± 12.6	2.7 ± 0.3	NA	731 ± 392	NA	NA	NA	NA	30	3	20	Not specified	40.6 ± 59.3																												375.8 ± 203.5
Panyakaew 2019	10.1016/j.parkreldis.2019.07.016	Atypical parkinsonian disorders	OFF	NA	64.5 ± 9.5	4.4 ± 2.8	31.5 ± 11.5	2.8 ± 0.3	NA	657 ± 435	NA	NA	NA	NA	30	3	20	Not specified	74.2 ± 100																												479.3 ± 301.9
Panyakaew 2019	10.1016/j.parkreldis.2019.07.016	Progressive supranuclear palsy	OFF	NA	69.1 ± 7.0	4.3 ± 2.6	31.2 ± 10.5	2.8 ± 0.3	NA	759 ± 441	NA	NA	NA	NA	30	3	20	Not specified	62.3 ± 72.3																												435.1 ± 203.0
Panyakaew 2019	10.1016/j.parkreldis.2019.07.016	Multiple system atrophy	OFF	NA	59.1 ± 9.4	4.4 ± 3.3	31.7 ± 13.2	2.7 ± 0.3	NA	525 ± 405	NA	NA	NA	NA	30	3	20	Not specified	84.5 ± 126.9																												531.7 ± 375.0
Paolucci 2018	10.1007/s10072-018-3423-1	Idiopathic Parkinson	ON	NA	66.1 ± 8.9	4.0 ± 2.1	Not specified	2 ± 0.6	NA	not specified	NA	NA	NA	NA	51.2	1	Not specified	Not specified																													1000 ± 450
Park 2015	10.1016/j.ergon.2015.05.005	Parkinson	Not Specified	NA	68.26 ± 8.20	Not specified	Not specified	Not specified	NA	not specified	NA	NA	NA	NA	30	2	128	Not specified																											87.18 ± 37.81	93.38 ± 60.01	141.76 ± 59.16
Pelykh 2015	10.1016/j.gaitpost.2014.09.021	Parkinson with freezing	ON	NA	71.6 ± 6.0	11.5 ± 6.2	Not specified	2.4 ± 0.5	NA	Not specified	NA	NA	NA	NA	30	1	100	Second-order low-pass Butterworth filter; cut-off frequency of 10.0 Hz																													414.4 ± 215.6	71.0 ± 35.7
Pelykh 2015	10.1016/j.gaitpost.2014.09.021	Parkinson without freezing	ON	NA	67.9 ± 8.9	5.7 ± 4.1	Not specified	1.7 ± 0.4	NA	Not specified	NA	NA	NA	NA	30	1	100	Second-order low-pass Butterworth filter; cut-off frequency of 10.0 Hz																													286.0 ± 100.0	79.3 ± 38.6
Perera 2018	10.1093/brain/awy216	Parkinson	OFF	OFF	70.0 ± 6.95	10.5 ± 4.6	35.7 ± 9.5	Not specified	2.3 ± 1.5	1161.5 ± 496.7	NA	NA	NA	NA	30	4	Not specified	Not specified			110 (50-310) IQR															9 (6-10) IQR
Perera 2018	10.1093/brain/awy216	Parkinson	OFF	ON Peduncolopontine area stimulation	70.0 ± 6.95	10.5 ± 4.6	21.9 ± 7.9	Not specified	2.3 ± 1.5	1161.5 ± 496.7	30	NA	NA	NA	30	4	Not specified	Not specified			90 (45-170) IQR															11 (5-17) IQR
Piras 2022	10.1016/j.humov.2021.102905	Idiopathic Parkinson	ON	NA	75.91 ± 4.90	8.17 ± 4.00	20.51 ± 5.50	2.09 ± 0.30	NA	428.42 ± 139.30	NA	NA	White dots on a black screen 115cm from subjects' eyes	NA	30	5	1000	Low-pass filtered at 15 Hz and resampled at 500 Hz	240 ± 40
Piras 2022	10.1016/j.humov.2021.102905	Idiopathic Parkinson	ON	NA	75.91 ± 4.90	8.17 ± 4.00	20.51 ± 5.50	2.09 ± 0.30	NA	428.42 ± 139.30	NA	NA	Full field radial expansion	NA	30	5	1000	Low-pass filtered at 15 Hz and resampled at 500 Hz	370 ± 50
Piras 2022	10.1016/j.humov.2021.102905	Idiopathic Parkinson	ON	NA	75.91 ± 4.90	8.17 ± 4.00	20.51 ± 5.50	2.09 ± 0.30	NA	428.42 ± 139.30	NA	NA	Peripheral stimulation	NA	30	5	1000	Low-pass filtered at 15 Hz and resampled at 500 Hz	410 ± 40
Piras 2022	10.1016/j.humov.2021.102905	Idiopathic Parkinson	ON	NA	75.91 ± 4.90	8.17 ± 4.0	20.51 ± 5.50	2.09 ± 0.30	NA	428.42 ± 139.30	NA	NA	Foveal stimulation	NA	30	5	1000	Low-pass filtered at 15 Hz and resampled at 500 Hz	380 ± 50
Qiu 2013	10.1371/journal.pone.0083309	Idiopathic Parkinson	ON	NA	64.9 ± 8.9	Not specified	Not specified	1.4 ± 0.9	NA	345.8 ± 394.7	NA	Baseline	NA	NA	30	2	1000	Not specified														4.0 ± 0.5
Qiu 2013	10.1371/journal.pone.0083309	Idiopathic Parkinson	ON	NA	64.9 ± 8.9	Not specified	Not specified	1.4 ± 0.9	NA	345.8 ± 394.7	NA	Post-treatment	Smooth insole	0	30	2	1000	Not specified														2.8 ± 0.2
Qiu 2013	10.1371/journal.pone.0083309	Idiopathic Parkinson	ON	NA	64.9 ± 8.9	Not specified	Not specified	1.4 ± 0.9	NA	345.8 ± 394.7	NA	Post-treatment	Textured insole	0	30	2	1000	Not specified														3.0 ± 0.3
Raethjen 2020	10.1016/j.gaitpost.2020.09.013	idiopathic Parkinson	ON	NA	72.0 ± 9.3	Not specified	24 [5.5 - 42]	2.0 - 3.5	NA	491.5 ± 90.2	NA	Baseline	NA	NA	20	3	20	Not specified
Raethjen 2020	10.1016/j.gaitpost.2020.09.013	idiopathic Parkinson	ON	NA	72.0 ± 9.3	NA	24 [5.5 - 42]	2.0 - 3.5	NA	491.5 ± 90.2	NA	Post-treatment	Six posturographic training session. once a week for 6 weeks	0	20	3	20	Not specified
Rahmati 2019	10.1186/s12984-019-0574-0	Parkinson	ON	NA	63.1 ± 12.1	Not specified	Not specified	Not specified	NA	not specified	NA	Baseline	NA	NA	70	2	1000	10Hz. 3rd order Butterworth													5.9 ± 2.0								7.7 ± 1.9			10.8 ± 3.4
Rahmati 2019	10.1186/s12984-019-0574-0	Parkinson	ON	NA	62.1 ± 12.1	Not specified	Not specified	Not specified	NA	not specified	NA	Post-treatment	Balance training for 12 sessions	0	70	2	1000	10Hz. 3rd order Butterworth													5.9 ± 1.9								9.4 ± 3.6			13.2 ± 6.1
Ramos Pereira 2021	10.1016/j.ctcp.2021.101479	Parkinson Intervention	ON	NA	62.86 ± 14.45	12.57 ± 9.69	NA	NA	NA	NA	NA	Baseline	NA	NA	30	1	not specified	not specified	70.7 ± 44.1
Ramos Pereira 2021	10.1016/j.ctcp.2021.101479	Parkinson Intervention	ON	NA	62.86 ± 14.45	12.57 ± 9.69	NA	NA	NA	NA	NA	Post-treatment	Acupuncture	NA	30	1	not specified	not specified	58.1 ± 37.2
Ramos Pereira 2021	10.1016/j.ctcp.2021.101479	Parkinson Control	ON	NA	62.86 ± 14.45	12.57 ± 9.69	NA	NA	NA	NA	NA	Baseline	NA	NA	30	1	not specified	not specified	91.9 ± 139.3
Ramos Pereira 2021	10.1016/j.ctcp.2021.101479	Parkinson Control	ON	NA	62.86 ± 14.45	12.57 ± 9.69	NA	NA	NA	NA	NA	Post-treatment	Sham Acupuncture	NA	30	1	not specified	not specified	101.2 ± 92
Raymakers 2005	10.1016/j.gaitpost.2003.11.006	Parkinson	Not Specified	NA	65–87	NA	NA	NA	NA	NA	NA	NA	NA	NA	60	1	10	not specified	610 ± 420																	20.7 ± 8.3
Rezvanian 2018	10.3390/s18041102	Tremor-dominant type PD	ON	NA	59.92 ± 9.63	1.68 ± 1.59	14.85 ± 9.85	Not specified	NA	Not specified	NA	NA	NA	NA	20	3	100	Low-pass-filtered using a fourth-order. zero lag Butterworth filter with a cut-off frequency of 10 Hz		92.00 ± 22.00																14.6 ± 2.7											292.8 ± 54.9
Rezvanian 2019	10.3390/s18041102	Postural instability and gait difficulty Parkinson	ON	NA	70.43 ± 6.18	3.15 ± 4.55	15.08 ± 8.48	Not specified	NA	Not specified	NA	NA	NA	NA	20	3	100	Low-pass-filtered using a fourth-order. zero lag Butterworth filter with a cut-off frequency of 10 Hz		153.00 ± 32.00																14.8 ± 2.3											296.2 ± 45.7
Rocchi 2004	10.1016/S0966-6362(03)00059-6	Parkinson (SNT)	OFF	OFF	59.8 ± 5.6	18.6 ± 2.1	63.6 ± 20.2	Not specified	NA	NA	NA	NA	NA	NA	60	3	480	30th order low pass digital FIR filter (cutoff frequency 10 Hz) and down-sampled at 20 Hz															10.0 ± 4.9			75 ± 80
Rocchi 2004	10.1016/S0966-6362(03)00059-6	Parkinson (SNT)	OFF	ON	59.8 ± 5.6	18.6 ± 2.1	40.2 ± 13.4	Not specified	6	NA	Not specified	NA	NA	NA	60	3	480	30th order low pass digital FIR filter (cutoff frequency 10 Hz) and down-sampled at 20 Hz															5.8 ± 2.1			11 ± 8
Rocchi 2004	10.1016/S0966-6362(03)00059-6	Parkinson (SNT)	ON	OFF	59.8 ± 5.6	18.6 ± 2.1	25.5 ± 4.5	Not specified	NA	1328.5 ± 462.2	NA	NA	NA	NA	60	3	480	30th order low pass digital FIR filter (cutoff frequency 10 Hz) and down-sampled at 20 Hz															11.3 ± 2.3			18 ± 4
Rocchi 2004	10.1016/S0966-6362(03)00059-6	Parkinson (SNT)	ON	ON	59.8 ± 5.6	18.6 ± 2.1	19.9 ± 5.6	Not specified	6	1328.5 ± 462.2	Not specified	NA	NA	NA	60	3	480	30th order low pass digital FIR filter (cutoff frequency 10 Hz) and down-sampled at 20 Hz															9.0 ± 3.0			18 ± 5
Rocchi 2004	10.1016/S0966-6362(03)00059-6	Parkinson (globus pallidus)	OFF	OFF	60.5 ± 9.7	10.5 ± 1.5	36.6 ± 8.9	Not specified	NA	NA	NA	NA	NA	NA	60	3	480	30th order low pass digital FIR filter (cutoff frequency 10 Hz) and down-sampled at 20 Hz															10.0 ± 1.9			19 ± 3
Rocchi 2004	10.1016/S0966-6362(03)00059-6	Parkinson (globus pallidus)	OFF	ON	60.5 ± 9.7	10.5 ± 1.5	27.0 ± 11.0	Not specified	6	NA	Not specified	NA	NA	NA	60	3	480	30th order low pass digital FIR filter (cutoff frequency 10 Hz) and down-sampled at 20 Hz															6.1 ± 1.8			10 ± 2
Rocchi 2004	10.1016/S0966-6362(03)00059-6	Parkinson (globus pallidus)	ON	OFF	60.5 ± 9.7	10.5 ± 1.5	24.1 ± 6.9	Not specified	NA	1154.9 ± 394.0	NA	NA	NA	NA	60	3	480	30th order low pass digital FIR filter (cutoff frequency 10 Hz) and down-sampled at 20 Hz															17.0 ± 3.0			30 ± 20
Rocchi 2004	10.1016/S0966-6362(03)00059-6	Parkinson (globus pallidus)	ON	ON	60.5 ± 9.7	10.5 ± 1.5	18.1 ± 8.3	Not specified	6	1154.9 ± 394.0	Not specified	NA	NA	NA	60	3	480	30th order low pass digital FIR filter (cutoff frequency 10 Hz) and down-sampled at 20 Hz															12.3 ± 6.9			18 ± 4
Rocchi 2006	10.1016/j.neulet.2005.10.020	Parkinson	OFF	NA	63.6 ± 8.1	14.2 ± 5.6	50.4 ± 16.4	2.5 - 5	NA	NA	NA	NA	NA	NA	60	3	480	30th order low pass digital FIR filter (cutoff frequency 10 Hz) and down-sampled at 20 Hz															65 ± 5			113 ± 9
Rocchi 2006	10.1016/j.neulet.2005.10.020	Parkinson	ON	NA	63.6 ± 8.1	14.2 ± 5.6	29.1 ± 15.4	1.5 - 4	NA	Not specified	NA	NA	NA	NA	60	3	480	30th order low pass digital FIR filter (cutoff frequency 10 Hz) and down-sampled at 20 Hz															89 ± 9			169 ± 23
Santos 2017	10.23736/S1973-9087.16.04313-6	Idiopathic Parkinson	ON	NA	67.0 ± 7.9	5.6 ± 4.2	21.7 ± 8.5	2.3 ± 0.5	NA	Not specified	NA	Baseline	NA	NA	60	Not clear (2 o 3)	100	35-Hz low-pass second-order Butterworth filter		320 ± 300											NA	NA		NA	NA
Santos 2017	10.23736/S1973-9087.16.04313-6	Idiopathic Parkinson	ON	NA	67.0 ± 7.9	5.6 ± 4.2	Not specified	Not specified	NA	Not specified	NA	Post-treatment	Resistance training. 8 weeks. twice a week	0	60	Not clear (2 o 3)	100	35-Hz low-pass second-order Butterworth filter		320 ± 350											NA	NA		NA	NA
Santos 2017	10.23736/S1973-9087.16.04313-6	Idiopathic Parkinson	ON	NA	68.5 ± 6.5	5.4 ± 5.3	21.3 ± 8.6	2.3 ± 0.6	NA	Not specified	NA	Baseline	NA	NA	60	Not clear (2 o 3)	100	35-Hz low-pass second-order Butterworth filter		260 ± 160											NA	NA		NA	NA
Santos 2017	10.23736/S1973-9087.16.04313-6	Idiopathic Parkinson	ON	NA	68.5 ± 6.5	5.4 ± 5.3	Not specified	Not specified	NA	Not specified	NA	Post-treatment	Balance training. 8 weeks. twice a week	0	60	Not clear (2 o 3)	100	35-Hz low-pass second-order Butterworth filter		260 ± 150											NA	NA		NA	NA
Santos 2017	10.23736/S1973-9087.17.04572-5	Akinetic-rigid Parkinson	ON	NA	73.38 ± 8.81	10.84 ± 4.09	18.23 ± 12.07	1.92 ± 0.49	NA	457.53 ± 164	NA	Baseline	NA	NA	30	3	100	10	496.45 ± 356.75												NA	NA		NA	NA	3.95 ± 0.88											136.11 ± 32.19
Santos 2017	10.23736/S1973-9087.17.04572-5	Akinetic-rigid Parkinson	ON	NA	73.38 ± 8.81	10.84 ± 4.09	Not specified	Not specified	NA	457.53 ± 164	NA	Post-treatment	Progressive resistance training. 8 weeks. twice a week	0	30	3	100	10	491.74 ± 318.99												NA	NA		NA	NA	3.66 ± 1.01											112.87 ± 24.15
Santos 2017	10.23736/S1973-9087.17.04572-5	Akinetic-rigid Parkinson	ON	NA	73.38 ± 8.81	10.84 ± 4.09	Not specified	Not specified	NA	457.53 ± 164	NA	Post-treatment	Progressive resistance training. 8 weeks. twice a week	4	30	3	100	10	489.57 ± 277.98												NA	NA		NA	NA	3.99 ± 1.38											129.98 ± 27.99
Santos 2017	10.23736/S1973-9087.17.04572-5	Akinetic-rigid Parkinson	ON	NA	73.80 ± 7.05	10.46 ± 4.01	20.33 ± 11.76	1.86 ± 0.35	NA	473.66 ± 178	NA	Baseline	NA	NA	30	3	100	10	494.06 ± 283.59												NA	NA		NA	NA	3.97 ± 1.86											131.32 ± 22.93
Santos 2017	10.23736/S1973-9087.17.04572-5	Akinetic-rigid Parkinson	ON	NA	73.80 ± 7.05	10.46 ± 4.01	Not specified	Not specified	NA	473.66 ± 178	NA	Post-treatment	Control group	0	30	3	100	10	Not specified												NA	NA		NA	NA	NA											Not specified
Santos 2017	10.23736/S1973-9087.17.04572-5	Akinetic-rigid Parkinson	ON	NA	73.80 ± 7.05	10.46 ± 4.01	Not specified	Not specified	NA	473.66 ± 178	NA	Post-treatment	Control group	4	30	3	100	10	Not specified												NA	NA		NA	NA	NA											Not specified
Santos 2017	10.1080/09638288.2016.1207104	Idiopathic Parkinson	ON	NA	73.09 ± 9.81	10.72 ± 4.14	9.72 ± 4.88	2.18 ± 0.60	NA	NA	NA	Baseline	NA	NA	30	3	100	cutoff frequency of 10 Hz	445.99 ± 293.53												4.79 ± 2.03	3.43 ± 2.57		3.47 ± 0.87	3.19 ± 1.56												155.75 ± 53.1
Santos 2017	10.1080/09638288.2016.1207104	Idiopathic Parkinson	ON	NA	73.09 ± 9.81	10.72 ± 4.14	9.72 ± 4.88	2.18 ± 0.60	NA	NA	NA	Post-treatment	6 weeks slackline	NA	30	3	100	cutoff frequency of 10 Hz	520.99 ± 390.88												4.36 ± 1.61	1.56 ± 7.44		3.37 ± 1.37	3.16 ± 1.55												148.59 ± 61.
Santos 2017	10.1080/09638288.2016.1207104	Idiopathic Parkinson	ON	NA	73.09 ± 9.81	10.72 ± 4.14	9.72 ± 4.88	2.18 ± 0.60	NA	NA	NA	Retest	4 weeks	4 weeks	30	3	100	cutoff frequency of 10 Hz	882.57 ± 728.52												5.50 ± 2.63	5.01 ± 5.11		4.13 ± 1.47	3.75 ± 2.02												173.15 ± 62.9
Santos 2017	10.1080/09638288.2016.1207104	Idiopathic Parkinson	ON	NA	78.09 ± 5.24	10.90 ± 3.23	9.18 ± 8.01	1.9 ± 0.53	NA	NA	NA	Baseline	NA	NA	30	3	100	cutoff frequency of 10 Hz	295.37 ± 211.62												-4.25 ± 23.53	-0.17 ± 8.34		2.93 ± 1.22	3.05 ± 1.64												133.75 ± 55
Santos 2017	10.1080/09638288.2016.1207104	Idiopathic Parkinson	ON	NA	78.09 ± 5.24	10.90 ± 3.23	9.18 ± 8.01	1.9 ± 0.53	NA	NA	NA	Post-treatment	6 weeks slackline	NA	30	3	100	cutoff frequency of 10 Hz	301.71 ± 187.03												3.10 ± 1.27	1.96 ± 1.03		3.11 ± 1.74	3.72 ± 1.53												135.84 ± 7
Santos 2017	10.1080/09638288.2016.1207104	Idiopathic Parkinson	ON	NA	78.09 ± 5.24	10.90 ± 3.23	9.18 ± 8.01	1.9 ± 0.53	NA	NA	NA	Retest	4 weeks	4 weeks	30	3	100	cutoff frequency of 10 Hz	460.44 ± 232.20												3.39 ± 1.75	2.64 ± 2.49		3.62 ± 1.72	3.85 ± 4.36												214.31 ± 19
Sato 2022	10.1155/2022/8448638	Parkinson	ON	OFF	60 ± 8.9	12.2 ± 4.6	18.6 ± 8.6	10.6 ± 4.1	NA	740 ± 275	NA	Baseline	NA	NA	30	3	Not specified	Not specified		1175 ± 2206											NA	NA		NA	NA	21.7 ± 18.6											632 ± 587
Sato 2022	10.1155/2022/8448638	Parkinson	ON	ON	60 ± 8.9	12.2 ± 4.6	NA	10.6 ± 4.1	NA	NA	NA	Post Surgery	Postoperative rehabilitation 40/60 min for 14 days	14	30	3	Not specified	Not specified		1077 ± 1274											NA	NA		NA	NA	22.8 ± 21											705 ± 654
Sato 2022	10.1155/2022/8448638	Parkinson	ON	OFF	60 ± 8.9	12.2 ± 4.6	NA	10.6 ± 4.1	0.82	332 ± 218	131.2 ± 6.5	Discharge	NA	0	30	3	Not specified	Not specified		1293 ± 1906											NA	NA		NA	NA	24 ± 21											794 ± 687
Schieppati 1994	10.1016/0168-5597(94)90031-0	Idiopatic parkinsonian	ON	NA	64 [52-75]	2.6 [1-10]	NA	NA	NA	Not specified	NA	NA	NA	NA	51	2	10	not specified	480 ± 390
Schieppati 1994	10.1016/0168-5597(94)90031-0	Idiopatic parkinsonian with LTS	ON	NA	62 [51-75]	10 [6-13]	NA	NA	NA	Not specified	NA	NA	NA	NA	51	2	10	not specified	740 ± 400
Schieppati 1999	10.1136/jnnp.66.3.313	Idiopatic parkinsonian	ON	NA	68.5 [43-79]	5.1 ± 5.1	Not specified	N=2 stage 1. N=8 stage 2. N=8 stage 3. N=2 stage 4	NA	Not specified	NA	NA	NA	NA	51	5	10	not specified	743 ± 74
Schlenstedt 2016	10.1016/j.parkreldis.2015.12.011	Parkinson with freezing	ON	NA	72.8 ± 7.7	9.1 ± 5.3	21.3 ± 8.7	N=2 stage 2. N=14 stage 2.5. N=14 stage 3. N=1 stage 4	NA	Not specified	NA	NA	NA	NA	30	1	100	Second-order low-pass Butterworth filter (cutoff frequency 10 Hz)		NA											7.4 ± 2.8	5.1 ± 3.2	9.2 ± 3.7	10.6 ± 6.2	8.3 ± 6.3	15.0 ± 9.3
Schlenstedt 2016	10.1016/j.parkreldis.2015.12.011	Parkinson without freezing	ON	NA	72.9 ± 8.8	8.1 ± 6.2	19.9 ± 9.5	N=3 stage 2. N=15 stage 2.5. N=9 stage 3	NA	Not specified	NA	NA	NA	NA	30	1	100	Second-order low-pass Butterworth filter (cutoff frequency 10 Hz)		NA											6.2 ± 2.8	5.0 ± 3.6	8.1 ± 4.2	10.8 ± 7.4	9.5 ± 12.2	16.0 ± 15.2
Schmit 2006	10.1007/s00221-005-0094-y	Parkinson	ON	NA	70.83 ± 15.89	6.16 ± 1.06	not specified	3	NA	Not specified	Not specified	NA	NA	NA	30	4	100	The force platform system implemented a low-pass. anti-aliasing hardware filter with a cut-off frequency of 500 Hz. No other filtering or signal conditioning algorithms were applied to the raw data													6.8 ± 5.2	8.2 ± 7.0															2953.6 ± 963.9
Sebastia-Amat 2021	10.2340/16501977-2874	Parkinson Non-Recurrent fallers	ON	NA	67±9	6.9±4.1	27±15.3	1.9±0.7	NA	NA	NA	NA	NA	NA	30	NA	100	NA																		14.18±3.90
Sebastia-Amat 2021	10.2340/16501977-2874	Parkinson Recurrent fallers	ON	NA	71.4±6.7	5.4±3.9	39.8±19.1	2.5±1	NA	NA	NA	NA	NA	NA	30	NA	100	NA																		18.38±6.88
Sebastia-Amat 2023	10.3390/ijerph20020981	Idiopathic Parkinson (whole sample)	ON	NA	68.50 ± 8.37	6.15 ± 4.14	31.73 ± 16.76	1.96 ± 0.79	NA	Not specified	NA	NA	NA	NA	30	3	100	Not specified		94.23 ± 158.57											0.18 ± 0.05	0.23 ± 0.08				15.61 ± 5.14											458.56 ± 152.31
Sebastia-Amat 2023	10.3390/ijerph20020981	Idiopathic Parkinson H&Y=1	ON	NA	Not specified	Not specified	Not specified	1	NA	not specified	NA	NA	NA	NA	30	3	100	Not specified		51.32 ± 45.41											0.16 ± 0.04	0.18 ± 0.07				12.81 ± 3.60											377.57 ± 105.25
Sebastia-Amat 2023	10.3390/ijerph20020981	Idiopathic Parkinson H&Y=2	ON	NA	Not specified	Not specified	Not specified	2	NA	not specified	NA	NA	NA	NA	30	3	100	Not specified		67.63 ± 48.07											0.18 ± 0.04	0.23 ± 0.07				15.82 ± 4.54											467.23 ± 131.75
Sebastia-Amat 2023	10.3390/ijerph20020981	Idiopathic Parkinson H&Y=3	ON	NA	Not specified	Not specified	Not specified	3	NA	not specified	NA	NA	NA	NA	30	3	100	Not specified		178.32 ± 107.86											0.21 ± 0.05	0.28 ± 0.07				18.48 ± 5.93											538.80 ± 179.18
Severo 2016	10.17784/mtprehabjournal.2016.14.322	Parkinson	not specified	NA	59 [52-73]	NA	NA	NA	NA	NA	NA	Before	NA	NA	30	3	100	4th order low pass Butterworth filter with a cutoff frequency of 10 Hz		228.33															7.9
Severo 2016	10.17784/mtprehabjournal.2016.14.322	Parkinson	not specified	NA	59 [52-73]	NA	NA	NA	NA	NA	NA	After	Manual Therapy Manoeuvres	NA	30	3	100	4th order low pass Butterworth filter with a cutoff frequency of 10 Hz		180															8
Smart 2023	10.3389/fnagi.2023.1093295	Parkinson	ON	NA	70±5	6±2	13±6	NA	NA	NA	NA	NA	NA	NA	60	1	1000	10 Hz low-pass filter (second order Butterworth)		545.3±467.0					9.1±7.9						5.5±1.9					18.8±14.9									34.1±12.6	17.3±8.3
Sowalsky 2017	10.1016/j.explore.2017.03.009	Parkinson	ON	NA	66	13	NA	NA	NA	NA	NA	Baseline	NA	NA	120	3	360	NA													NA	NA		8.3 ± 1.2	12 ± 1.4	NA											320 ± 36
Sowalsky 2017	10.1016/j.explore.2017.03.009	Parkinson	ON	NA	66	13	NA	NA	NA	NA	NA	Post-treatment	Dance Training 16 weeks	NA	120	3	360	NA													NA	NA		14.4 ± 4.2	22 ± 3.5	NA											577 ± 111
Spolaor 2021	10.3390/s21020560	Parkinson	Not specified	NA	67.4 ± 10.3	11.9 ± 3.2	36 ± 16.6	2.5 ± 0.5	NA	NA	NA	Before treatment	NA	NA	60	3	Not specified	Not specified	37 ± 27	580 ± 570															11± 5.5												330 ± 170
Spolaor 2021	10.3390/s21020560	Parkinson	Not specified	NA	67.4 ± 10.3	11.9 ± 3.2	36 ± 16.6	2.5 ± 0.5	NA	NA	NA	After treatment	8 weeks	NA	60	3	Not specified	Not specified	42 ± 36	640 ± 580															13 ± 7												370 ± 200
Spolaor 2021	10.3390/s21020560	Parkinson	Not specified	NA	67.4 ± 10.3	11.9 ± 3.2	36 ± 16.6	2.5 ± 0.5	NA	NA	NA	Before placebo	NA	NA	60	3	Not specified	Not specified	33± 20	610 ± 460															11.5 ± 3.5												320 ± 110
Spolaor 2021	10.3390/s21020560	Parkinson	Not specified	NA	67.4 ± 10.3	11.9 ± 3.2	36 ± 16.6	2.5 ± 0.5	NA	NA	NA	After placebo	8 weeks	NA	60	3	Not specified	Not specified	32 ± 27	630 ± 670															11 ± 4												310 ± 100
Suarez 2011	10.1590/s1808-86942011000500019	Parkinson	ON	NA	66.5 ± 8.5	Not specified	Not specified	Not specified	NA	not specified	NA	NA	NA	NA	60	1	50	Not specified		845 [120 - 4360]
Terra 2020	10.1080/09593985.2018.1508261	Idiopathic Parkinson	ON	NA	71 ± 7.8	5.5 ± 3.3	Not specified	2.6 ± 0.5	NA	Not specified	NA	Test	NA	NA	30	1	100	35 Hz low-pass second order Butterworth filter		278 ± 236											27.1 ± 15.5	14.1 ± 7.7		13.1 ± 6.1	8.0 ± 5.0	NA
Terra 2020	10.1080/09593985.2018.1508261	Idiopathic Parkinson	ON	NA	71 ± 7.8	5.5 ± 3.3	Not specified	2.6 ± 0.5	NA	Not specified	NA	Retest	NA	NA	30	1	100	35 Hz low-pass second order Butterworth filter		249 ± 191											27.4 ± 14.6	14.9 ± 7.1		13.6 ± 10.1	8.5 ± 5.0	NA
Terra 2022	10.1590/s1980-657420220013921	Low fatigue Parkinson	ON	NA	65.64 (10.94)	6.68 (4.8)	19.96 (9.28)	2.06 (0.48)	NA	NA	NA	NA	NA	NA	30	2	Not specified	Not specified		69 ± [24 - 779]											13.8 ± 7.8-47	14 ± 5.1-30		16.9 ± [9.3-28.2]	16.2 ± [8.7-28.7]
Terra 2022	10.1590/s1980-657420220013921	High Fatigue Parkinson	ON	NA	64.92 (10.78)	6.17 (4.72)	23.00 (11.16)	2.33 (0.57)	NA	NA	NA	NA	NA	NA	30	2	Not specified	Not specified		98 ± [53-156]											17 ± 9.4-30.1	16.8 ± [7-29.9]		19.4 ± [11 - 43.5]	17 ± [11.2-35.7]
Tollar 2018	10.1016/j.apmr.2018.05.007	Parkinson	ON	NA	67.3 ± 3.4	6.7 ± 2.3	19.3 ± 5.5	NA	NA	843.4 ± 308.8	NA	Baseline	NA	NA	20	1	NA	NA
Tollar 2018	10.1016/j.apmr.2018.05.007	Parkinson	ON	NA	67.3 ± 3.4	6.7 ± 2.3	19.3 ± 5.5	NA	NA	NA	NA	Baseline	NA	NA	20	1	NA	NA
Tollar 2018	10.1016/j.apmr.2018.05.007	Parkinson	ON	NA	67.3 ± 3.4	6.7 ± 2.3	12 ± 3.7	NA	NA	NA	NA	Post-treatment	high-intensity agility program. 3 weeks	NA	20	1	NA	NA
Tollar 2018	10.1016/j.apmr.2018.05.007	Parkinson	ON	NA	67.3 ± 3.4	6.7 ± 2.3	12 ± 3.7	NA	NA	NA	NA	Post-treatment	high-intensity agility program. 3 weeks	NA	20	1	NA	NA
Tollar 2018	10.1016/j.apmr.2018.05.007	Parkinson	ON	NA	67.6 ± 4.1	7.1 ± 2.8	18.9 ± 7.9	NA	NA	884.8 ± 332.0	NA	Baseline	Control group	NA	20	1	NA	NA
Tollar 2018	10.1016/j.apmr.2018.05.007	Parkinson	ON	NA	67.6 ± 4.1	7.1 ± 2.8	18.9 ± 7.9	NA	NA	NA	NA	Baseline	Control group	NA	20	1	NA	NA
Tollar 2018	10.1016/j.apmr.2018.05.007	Parkinson	ON	NA	67.6 ± 4.1	7.1 ± 2.8	18.6 ± 7.6	NA	NA	NA	NA	NA	Control group	NA	20	1	NA	NA
Tollar 2018	10.1016/j.apmr.2018.05.007	Parkinson	ON	NA	67.6 ± 4.1	7.1 ± 2.8	18.6 ± 7.6	NA	NA	NA	NA	NA	Control group	NA	20	1	NA	NA
Tollar 2018	10.1159/000493127	Parkinson	ON	NA	70.0±4.69	7.5±1.76	18.2±3.85	2.3±0.48	NA	805.2±130.83	NA	Baseline	NA	NA	20	1	NA	NA																													7.3±3.88
Tollar 2018	10.1159/000493127	Parkinson	ON	NA	70.0±4.69	7.5±1.76	18.2±3.85	2.3±0.48	NA	805.2±130.83	NA	Post-treatment	25 exercise sessions using exergaming	5 weeks	20	1	NA	NA																													2.8 ± 4.11
Tollar 2018	10.1159/000493127	Parkinson	ON	NA	70.6±4.10	7.5±2.16	18.9±3.11	2.4±0.51	NA	786.4±120.93	NA	Baseline	NA	NA	20	1	NA	NA																													6.8±6.86
Tollar 2018	10.1159/000493127	Parkinson	ON	NA	70.6±4.10	7.5±2.16	18.9±3.11	2.4±0.51	NA	786.4±120.93	NA	Post-treatment	25 exercise sessions using stationary cycling	5 weeks	20	1	NA	NA																													4.8 ± 4.53
Tollar 2018	10.1159/000493127	Parkinson	ON	NA	67.5±4.28	7.3±2.21	19.0±4.67	2.4±0.51	NA	825.4±126.55	NA	Baseline	NA	NA	20	1	NA	NA																													6.4±5.08
Tollar 2018	10.1159/000493127	Parkinson	ON	NA	67.5±4.28	7.3±2.21	19.0±4.67	2.4±0.51	NA	825.4±126.55	NA	Post-treatment	No exercise	5 weeks	20	1	NA	NA																													5.7 ± 4.04
Tollar 2019	10.1249/MSS.0000000000001793	Parkinson	ON	NA	67.50 ± 3.91	6.50 ± 2.67	Not specified	2.50 ± 0.51	NA	774.20 ± 381.49	NA	Baseline	NA	NA	20	1	Not specified	Not specified																													8.90 ± 7.79
Tollar 2019	10.1249/MSS.0000000000001793	Parkinson	ON	NA	67.50 ± 3.91	6.50 ± 2.67	not specified	Not specified	NA	774.20 ± 381.49	NA	Post-treatment	Esercizio 5v/sett per 3 settimane + mantenimento 3v/sett per 2 anni	0	20	1	Not specified	Not specified																													3.40 ± 1.22
Tollar 2019	10.1249/MSS.0000000000001793	Parkinson	ON	NA	67.50 ± 3.91	6.50 ± 2.67	not specified	Not specified	NA	774.20 ± 381.49	NA	Post-treatment	Esercizio 5v/sett per 3 settimane + mantenimento 3v/sett per 2 anni	3	20	1	Not specified	Not specified																													3.20 ± 0.93
Tollar 2019	10.1249/MSS.0000000000001793	Parkinson	ON	NA	67.50 ± 3.91	6.50 ± 2.67	not specified	Not specified	NA	779.20 ± 378.10	NA	Post-treatment	Esercizio 5v/sett per 3 settimane + mantenimento 3v/sett per 2 anni	6	20	1	Not specified	Not specified																													3.20 ± 0.94
Tollar 2019	10.1249/MSS.0000000000001793	Parkinson	ON	NA	67.50 ± 3.91	6.50 ± 2.67	not specified	Not specified	NA	877.30 ± 395.00	NA	Post-treatment	Esercizio 5v/sett per 3 settimane + mantenimento 3v/sett per 2 anni	12	20	1	Not specified	Not specified																													3.20 ± 0.97
Tollar 2019	10.1249/MSS.0000000000001793	Parkinson	ON	NA	67.50 ± 3.91	6.50 ± 2.67	not specified	Not specified	NA	858.60 ± 427.09	NA	Post-treatment	Esercizio 5v/sett per 3 settimane + mantenimento 3v/sett per 2 anni	18	20	1	Not specified	Not specified																													3.20 ± 0.98
Tollar 2019	10.1249/MSS.0000000000001793	Parkinson	ON	NA	67.50 ± 3.91	6.50 ± 2.67	not specified	Not specified	NA	866.50 ± 438.59	NA	Post-treatment	Esercizio 5v/sett per 3 settimane + mantenimento 3v/sett per 2 anni	24	20	1	Not specified	Not specified																													3.20 ± 1.07
Tollar 2019	10.1249/MSS.0000000000001793	Parkinson	ON	NA	67.60 ± 3.26	6.80 ± 1.76	not specified	2.31 ± 0.48	NA	912.60 ± 380.10	NA	Baseline	NA	NA	20	1	Not specified	Not specified																													6.80 ± 6.23
Tollar 2019	10.1249/MSS.0000000000001793	Parkinson	ON	NA	67.60 ± 3.26	6.80 ± 1.76	not specified	Not specified	NA	912.60 ± 380.10	NA	Post-treatment	Esercizio 5v/sett per 3 settimane	0	20	1	Not specified	Not specified																													3.70 ± 1.00
Tollar 2019	10.1249/MSS.0000000000001793	Parkinson	ON	NA	67.60 ± 3.26	6.80 ± 1.76	not specified	Not specified	NA	912.60 ± 380.10	NA	Post-treatment	Esercizio 5v/sett per 3 settimane	3	20	1	Not specified	Not specified																													4.30 ± 0.71
Tollar 2019	10.1249/MSS.0000000000001793	Parkinson	ON	NA	67.60 ± 3.26	6.80 ± 1.76	not specified	Not specified	NA	960.90 ± 367.39	NA	Post-treatment	Esercizio 5v/sett per 3 settimane	6	20	1	Not specified	Not specified																													5.30 ± 0.84
Tollar 2019	10.1249/MSS.0000000000001793	Parkinson	ON	NA	67.60 ± 3.26	6.80 ± 1.76	not specified	Not specified	NA	951.70 ± 363.78	NA	Post-treatment	Esercizio 5v/sett per 3 settimane	12	20	1	Not specified	Not specified																													6.10 ± 0.93
Tollar 2019	10.1249/MSS.0000000000001793	Parkinson	ON	NA	67.60 ± 3.26	6.80 ± 1.76	not specified	Not specified	NA	977.10 ± 385.48	NA	Post-treatment	Esercizio 5v/sett per 3 settimane	18	20	1	Not specified	Not specified																													7.10 ± 0.95
Tollar 2019	10.1249/MSS.0000000000001793	Parkinson	ON	NA	67.60 ± 3.26	6.80 ± 1.76	not specified	Not specified	NA	992.50 ± 394.68	NA	Post-treatment	Esercizio 5v/sett per 3 settimane	24	20	1	Not specified	Not specified																													7.80 ± 1.02
Tollar 2019	10.1249/MSS.0000000000001793	Parkinson	ON	NA	67.6 ± 4.08	7.10 ± 2.75	not specified	2.40 ± 0.50	NA	884.80 ± 331.97	NA	Baseline	NA	NA	20	1	Not specified	Not specified																													6.40 ± 3.51
Tollar 2019	10.1249/MSS.0000000000001793	Parkinson	ON	NA	67.6 ± 4.08	7.10 ± 2.75	not specified	Not specified	NA	884.80 ± 331.97	NA	Post-treatment	No exercise	0	20	1	Not specified	Not specified																													6.00 ± 5.90
Tollar 2019	10.1249/MSS.0000000000001793	Parkinson	ON	NA	67.6 ± 4.08	7.10 ± 2.75	not specified	Not specified	NA	884.80 ± 331.97	NA	Post-treatment	No exercise	3	20	1	Not specified	Not specified																													7.10 ± 4.35
Tollar 2019	10.1249/MSS.0000000000001793	Parkinson	ON	NA	67.6 ± 4.08	7.10 ± 2.75	not specified	Not specified	NA	884.80 ± 331.97	NA	Post-treatment	No exercise	6	20	1	Not specified	Not specified																													7.50 ± 4.45
Tollar 2019	10.1249/MSS.0000000000001793	Parkinson	ON	NA	67.6 ± 4.08	7.10 ± 2.75	not specified	Not specified	NA	895.40 ± 330.61	NA	Post-treatment	No exercise	12	20	1	Not specified	Not specified																													8.00 ± 3.63
Tollar 2019	10.1249/MSS.0000000000001793	Parkinson	ON	NA	67.6 ± 4.08	7.10 ± 2.75	not specified	Not specified	NA	918.60 ± 300.33	NA	Post-treatment	No exercise	18	20	1	Not specified	Not specified																													8.80 ± 4.49
Tollar 2019	10.1249/MSS.0000000000001793	Parkinson	ON	NA	67.6 ± 4.08	7.10 ± 2.75	not specified	Not specified	NA	1006.50 ± 375.55	NA	Post-treatment	No exercise	24	20	1	Not specified	Not specified																													9.50 ± 4.88
Tsai 2022	10.3390/jcm12010127	Idiopathic Parkinson with dyskinesia	OFF	NA	65.4 ± 7.8	9.7 ± 4.7	20.3 ± 8.1	Not specified	NA	NA	NA	NA	NA	NA	30	3	Not specified	Not specified	240 ± 150																	12 ± 4									25 ± 8	18 ± 7	367 ± 274
Tsai 2022	10.3390/jcm12010127	Idiopathic Parkinson with dyskinesia	ON	NA	65.4 ± 7.8	9.7 ± 4.7	10.9 ± 6.8	Not specified	NA	1477.1 ± 505.87	NA	NA	NA	NA	30	3	Not specified	Not specified	550 ± 330																	17 ± 7									34 ± 10	29 ± 13	503 ± 206
Tsai 2022	10.3390/jcm12010127	Idiopathic Parkinson without dyskinesia	OFF	NA	68.9 ± 10.4	4.3 ± 3.7	17.3 ± 10	Not specified	NA	NA	NA	NA	NA	NA	30	3	Not specified	Not specified	200 ± 120																	12 ± 9									24 ± 6	17 ± 7	362 ± 118
Tsai 2022	10.3390/jcm12010127	Idiopathic Parkinson without dyskinesia	ON	NA	68.9 ± 10.4	4.3 ± 3.7	11.5 ± 7.4	Not specified	NA	632.4 ± 443.2	NA	NA	NA	NA	30	3	Not specified	Not specified	300 ± 200																	12 ± 6									27 ± 9	20 ± 9	359 ± 176
Vasconcellos 2023	DOI: 10.1177/1357633X211021740	Parkinson	ON	NA	66.0 ± 6.3	6.1±4.4	62.4±28.9	2.7±0.7	NA	NA	NA	Baseline	Sperimentale - protocol based on trunk and pelvic floor-strengthening exercises	Baseline	30	3	NA	low-passfilter (Butterworth) with a cutoff frequency of20 Hz		26028 ± 17115																137.1 ± 110.7									2672.1 ± 2902.2	3008.5 ± 1906.8
Vasconcellos 2023	DOI: 10.1177/1357633X211021740	Parkinson	ON	NA	66.0 ± 6.3	6.1±4.4	62.4±28.9	2.7±0.7	NA	NA	NA	Post-treatment	Sperimentale - protocol based on trunk and pelvic floor-strengthening exercises	3 weeks	30	3	NA	low-passfilter (Butterworth) with a cutoff frequency of20 Hz		34038 ± 51173																135.7 ± 70.2									2577.8 ± 1983.3	2978.5 ± 1001.6
Vasconcellos 2023	DOI: 10.1177/1357633X211021740	Parkinson	ON	NA	66.0 ± 6.3	6.1±4.4	62.4±28.9	2.7±0.7	NA	NA	NA	Follow up	Sperimentale - protocol based on trunk and pelvic floor-strengthening exercises	4 weeks	30	3	NA	low-passfilter (Butterworth) with a cutoff frequency of20 Hz		35285 ± 51751																165.7 ± 195.6									3565 ± 5848.3	3320 ± 2322.3
Vasconcellos 2023	DOI: 10.1177/1357633X211021740	Parkinson	ON	NA	65.4 ± 10.1	6.0±4.7	71.1±21.6	2.7±0.6	NA	NA	NA	Baseline	Controllo - global exercises for upper and lower limbs	Baseline	30	3	NA	low-passfilter (Butterworth) with a cutoff frequency of20 Hz		264028 ± 716596																327.1 ± 665.3									7860.7 ± 18980.2	5841.2 ± 8122.5
Vasconcellos 2023	DOI: 10.1177/1357633X211021740	Parkinson	ON	NA	65.4 ± 10.1	6.0±4.7	71.1±21.6	2.7±0.6	NA	NA	NA	Post-treatment	Controllo - global exercises for upper and lower limbs	3 weeks	30	3	NA	low-passfilter (Butterworth) with a cutoff frequency of20 Hz		98464 ± 158753																169.2 ± 96.4									3124.2 ± 2116.2	3627.1 ± 2101.9
Vasconcellos 2023	DOI: 10.1177/1357633X211021740	Parkinson	ON	NA	65.4 ± 10.1	6.0±4.7	71.1±21.6	2.7±0.6	NA	NA	NA	Follow up	Controllo - global exercises for upper and lower limbs	4 weeks	30	3	NA	low-passfilter (Butterworth) with a cutoff frequency of20 Hz		149171 ± 285399																188.5 ± 169.2									3822.1 ± 3824.9	3863.5 ± 3123.6
Volpe 2014	10.1371/journal.pone.0112065	Parkinson	ON	NA	66.5 [64.0 - 78.0]	6.0 [4.0 - 10.8]	42.0 [36.3-48.3]	3 [3-3]	NA	667.1 [500-780]	NA	Baseline	NA	NA	51.2	1	50	Not specified	130.6 [97.6 - 400.2]																	8200 [5400 - 9700]											418.2 [278.9 - 498.0]
Volpe 2014	10.1371/journal.pone.0112065	Parkinson	ON	NA	66.5 [64.0 - 78.0]	6.0 [4.0 - 10.8]	36.0 [24.0-39.8]	Not specified	NA	667.1 [500-780]	NA	Post-treatment	Usual physiotherapy + Equistasi	0.25	51.2	1	50	Not specified	192.0 [95.2 - 486.4]																	6900 [5400 - 12200]											353.5 [274.2 - 623.6]
Volpe 2014	10.1371/journal.pone.0112065	Parkinson	ON	NA	66.5 [64.0 - 78.0]	6.0 [4.0 - 10.8]	37.0 [28.0-43.8]	Not specified	NA	667.1 [500-780]	NA	Post-treatment	Usual physiotherapy + Equistasi	2	51.2	1	50	Not specified	298.9 [175.2 - 473.6]																	8000 [6000 - 11100]											409.3 [309.0 - 567.6]
Volpe 2014	10.1371/journal.pone.0112065	Parkinson	ON	NA	69.5 [65.0 - 73.8]	6.5 [4.0 - 9.0]	39.5 [31.3-51.0]	3 [2-3]	NA	700 [356.3 - 900]	NA	Baseline	NA	NA	51.2	1	50	Not specified	181.3 [84.6 - 351.8]																	6800 [5800 - 10600]											347.1 [295.0 - 543.1]
Volpe 2014	10.1371/journal.pone.0112065	Parkinson	ON	NA	69.5 [65.0 - 73.8]	6.5 [4.0 - 9.0]	33.5 [23.5-40.5]	Not specified	NA	701 [356.3 - 900]	NA	Post-treatment	Usual physiotherapy + Equistasi placebo	0.25	51.2	1	50	Not specified	165.7 [73.6 - 743.4]																	6900 [5400 - 10100]											351.9 [275.2 - 516.7]
Volpe 2014	10.1371/journal.pone.0112065	Parkinson	ON	NA	69.5 [65.0 - 73.8]	6.5 [4.0 - 9.0]	38.0 [32.0-43.0]	Not specified	NA	702 [356.3 - 900]	NA	Post-treatment	Usual physiotherapy + Equistasi placebo	2	51.2	1	50	Not specified	149.1 [62.9 - 331.6)																	6100 [4400 - 11900]											314.2 [224.5 - 606.8]
Wodarski 2023	10.1186/s12984-023-01229-1	Parkinson stage II	ON	NA	63±7.2	Not specified	NA	2	NA	NA	NA	NA	NA	NA	30	3	100	dual-pass 7 Hz low-pass Butterworth flter																		10.5 (8-15)
Wodarski 2023	10.1186/s12984-023-01229-1	Parkinson stage III	ON	NA	69±8.6	Not specified	NA	3	NA	NA	NA	NA	NA	NA	30	3	100	dual-pass 7 Hz low-pass Butterworth flter																		14.5 (10 - 22.5)
Workman 2019	10.1016/j.gaitpost.2019.02.015	Idiopathic Parkinson	OFF	NA	67.1 ± 7.5	6.7 ± 5.8	44.4 ± 13.3	NA	NA	669.5 ± 230.6	NA	NA	NA	NA	180	1	Not specified	Second order Butterworth low-pass filter at 10 Hz		173 ± 100											NA	NA		12.7 ± 2.7	6.4 ± 3.0	NA
Workman 2019	10.1016/j.gaitpost.2019.02.015	Idiopathic Parkinson	ON	NA	67.1 ± 7.5	6.7 ± 5.8	24.4 ± 8.2	NA	NA	669.5 ± 230.6	NA	NA	NA	NA	180	1	Not specified	Second order Butterworth low-pass filter at 10 Hz		429 ± 505											NA	NA		13.5 ± 4.9	5.8 ± 2.3	NA
Yoon 2019	Neurology Asia 24(3):243-247	Parkinson	ON	NA	72.77 ± 8.15	3.7	21.15 ± 11.19	2.19 ± 1.02	NA	154.44 ± 278.82	NA	NA	NA	NA	30	1	1000	Not specified																											7021.0 ± 2007.7	8479.4 ± 2471.0
Yozu 2021	10.1080/01691864.2021.1948353	Parkinson	OFF	NA	73	3	38	4	NA	300	NA	NA	NA	NA	30	1	20	Not specified	110
Yozu 2021	10.1080/01691864.2021.1948353	Parkinson	ON (forenoon)	NA	73	3	32	4	NA	300	NA	NA	NA	NA	30	1	20	Not specified	110
Yozu 2021	10.1080/01691864.2021.1948353	Parkinson	ON (afternoon)	NA	73	3	27	4	NA	300	NA	NA	NA	NA	30	1	20	Not specified	58
Yozu 2021	10.1080/01691864.2021.1948353	Parkinson	OFF	NA	70	16	16	3	NA	300	NA	NA	NA	NA	30	1	20	Not specified	231
Yozu 2021	10.1080/01691864.2021.1948353	Parkinson	ON (forenoon)	NA	70	16	18	3	NA	300	NA	NA	NA	NA	30	1	20	Not specified	112
Yozu 2021	10.1080/01691864.2021.1948353	Parkinson	ON (afternoon)	NA	70	16	20	3	NA	300	NA	NA	NA	NA	30	1	20	Not specified	184
Yozu 2021	10.1080/01691864.2021.1948353	Parkinson	OFF	NA	70	16	16	3	NA	300	NA	NA	NA	NA	30	1	20	Not specified	388
Yozu 2021	10.1080/01691864.2021.1948353	Parkinson	ON (forenoon)	NA	70	16	18	3	NA	300	NA	NA	NA	NA	30	1	20	Not specified	342
Yozu 2021	10.1080/01691864.2021.1948353	Parkinson	ON (afternoon)	NA	70	16	20	3	NA	300	NA	NA	NA	NA	30	1	20	Not specified	367
Zarucchi 2020	10.3233/NRE-203068	Parkinson with Pisa syndrome	ON	NA	65.3 ± 7.03	0.8 ± 0.5	38.2 ± 10.1	2.58 ± 0.29	NA	623.6 ± 219.0	NA	Baseline	NA	NA	30	1	Not specified	Not specified	1023.5 ± 786.3
Zarucchi 2020	10.3233/NRE-203068	Parkinson with Pisa syndrome	ON	NA	65.3 ± 7.03	0.8 ± 0.5	26.2 ± 6.1	Not specified	NA	623.6 ± 219.0	NA	Post-treatment	Multidisciplinary rehabilitation (4 sessions) + osteopathic treatment	0	30	1	Not specified	Not specified	932.7 ± 842.5
Zarucchi 2020	10.3233/NRE-203068	Parkinson with Pisa syndrome	ON	NA	70.1 ± 7.07	0.7 ± 0.3	37.9 ± 8.2	2.62 ± 0.31	NA	668.4 ± 270.3	NA	Baseline	NA	NA	30	1	Not specified	Not specified	629.0 ± 467.9
Zarucchi 2020	10.3233/NRE-203068	Parkinson with Pisa syndrome	ON	NA	70.1 ± 7.07	0.7 ± 0.3	26.5 ± 7.1	Not specified	NA	668.4 ± 270.3	NA	Post-treatment	Multidisciplinary rehabilitation (4 sessions) + sham osteopathic treatment	0	30	1	Not specified	Not specified	789.6 ± 675.5
Zawadka-Kunikowska 2014	10.1007/s40520-014-0209-z	Idiopathic Parkinson	ON	NA	73.53 ± 9.52	Not specified	Not specified	N=5 stage 1; N=6 stage 2; N=4 stage 3	NA	Not specified	NA	NA	NA	NA	32	1	Not specified	Not specified	716.40 ± 387.32
Zawadka-Kunikowska 2022	10.3390/ijerph191912694	Idiopathic Parkinson without postural instability (H&Y≤2)	ON	NA	69.0 ± 8.6	4.0 ± 2.9	Not specified	1.7 ± 0.5	NA	373.9 ± 259.7	NA	NA	NA	NA	32	2	Not specified	Not specified	600 ± 100																		8 ± 1	5.9 ± 0.5	11.2 ± 1	6.8 ± 0.7	5.0 ± 0.5	6.8 ± 0.7			260 ± 20	180 ± 10	350 ± 40
Zawadka-Kunikowska 2022	10.3390/ijerph191912694	Idiopathic Parkinson with postural instability (H&Y≥3)	ON	NA	70.1 ± 5.4	8.17 ± 6.0	Not specified	3.27 ± 0.4	NA	699.1 ± 560.0	NA	NA	NA	NA	32	2	Not specified	Not specified	1900 ± 1500																		12 ± 3	10.0 ± 4.8	17.8 ± 5.2	9.6 ± 2.2	8.0 ± 4.0	10.5 ± 4.0			385 ± 90	320 ± 140	560 ± 180
Zulai 2020	10.1080/07420528.2019.1692350	Parkinson	ON	NA	63.3 ± 5.9	8.1 ± 4.1	Not specified	2.3 ± 0.6	NA	Not specified	NA	NA	NA	NA	60	1	2000	Low-order low-pass 10Hz Butterworth filter	1.99 ± 0.77 "total area"												3.22 ± 0.77	1.83 ± 0.33		1.18 ± 0.48	0.71 ± 0.34												103.5 ± 40.5
Zwergal 2011	10.1212/WNL.0b013e318223c79d	Progressive supranuclear palsy	ON	NA	69.2 ± 7.8	4.3 ± 2.1	NA	NA	NA	Not specified	NA	NA	NA	NA	30	1	40	Not specified																		18.5 ± 10.6
[truncated: 123 more columns]

## Sheet: Legend
BDS	Deep Brain Stimulation
COP	Center of pressure
ET	Essential tremor
FOG	Freezing of gait
HC	Healthy controls
H&Y	Hoehn & Yahr staging scale
MSA	Multiple System atrophy
MSA-c	Multiple System atrophy - cerebellar subtype
NA	Not applicable
PD	Parkinson Disease
PPN	Pedunculopontine nucleus
PS	Pisa syndrome
PSP	Progressive Supranuclear Palsy
SWEDD	Scans without evidence of dopaminergic deficit
tDCS	transcranial Direct Current Stimulation
UPDRS - III	Unified Parkinson's Disease Rating Scale - motor section
